# Supplementary material for: Development of Abiraterone Acetate Nanocrystal Tablets to Enhance Oral Bioavailability: Formulation Optimization, Characterization, In Vitro Dissolution and Pharmacokinetic Evaluation
Source: Pharmaceutics. 2022 May 26;14(6):1134. doi: 10.3390/pharmaceutics14061134 (PMC9228621; doi:10.3390/pharmaceutics14061134)
Supplement: Supplementary file 1 [file pharmaceutics-14-01134-s001.zip]

Archive with 25 entries (22 files):
- pharmaceutics-1721084-supplementary/Supplementary/
- pharmaceutics-1721084-supplementary/Supplementary/TEM/
- pharmaceutics-1721084-supplementary/Supplementary/TEM/1.jpg
- pharmaceutics-1721084-supplementary/Supplementary/TEM/2.jpg
- pharmaceutics-1721084-supplementary/Supplementary/XRD/
- pharmaceutics-1721084-supplementary/Supplementary/XRD/N20201119API.raw
- pharmaceutics-1721084-supplementary/Supplementary/XRD/N20201119API.UXD
- pharmaceutics-1721084-supplementary/Supplementary/XRD/N20201119API.xls
- pharmaceutics-1721084-supplementary/Supplementary/XRD/N20201119API-2.xls
- pharmaceutics-1721084-supplementary/Supplementary/XRD/N20201119ZJ.raw
- pharmaceutics-1721084-supplementary/Supplementary/XRD/N20201119ZJ.UXD
- pharmaceutics-1721084-supplementary/Supplementary/XRD/N20201119ZJ.xls
- pharmaceutics-1721084-supplementary/Supplementary/XRD/N20201119ZJ-2.xls
- pharmaceutics-1721084-supplementary/Supplementary/XRD/N20220510-LJ-1.raw
- pharmaceutics-1721084-supplementary/Supplementary/XRD/N20220510-LJ-1.UXD
- pharmaceutics-1721084-supplementary/Supplementary/XRD/N20220510-LJ-1.xls
- pharmaceutics-1721084-supplementary/Supplementary/XRD/N20220510-LJ-1-1.xls
- pharmaceutics-1721084-supplementary/Supplementary/XRD/N20220510-LJ-2.raw
- pharmaceutics-1721084-supplementary/Supplementary/XRD/N20220510-LJ-2.UXD
- pharmaceutics-1721084-supplementary/Supplementary/XRD/N20220510-LJ-2.xls
- pharmaceutics-1721084-supplementary/Supplementary/XRD/N20220510-LJ-2-2.xls
- pharmaceutics-1721084-supplementary/Supplementary/XRD/N20220510-LJ-3.raw
- pharmaceutics-1721084-supplementary/Supplementary/XRD/N20220510-LJ-3.UXD
- pharmaceutics-1721084-supplementary/Supplementary/XRD/N20220510-LJ-3.xls
- pharmaceutics-1721084-supplementary/Supplementary/XRD/N20220510-LJ-3-2.xls
