# Supplementary material for: Development of Abiraterone Acetate Nanocrystal Tablets to Enhance Oral Bioavailability: Formulation Optimization, Characterization, In Vitro Dissolution and Pharmacokinetic Evaluation
Source: Pharmaceutics. 2022 May 26;14(6):1134. doi: 10.3390/pharmaceutics14061134 (PMC9228621; doi:10.3390/pharmaceutics14061134)
Supplement: Supplementary file 1 [file pharmaceutics-14-01134-s001.zip › pharmaceutics-1721084-supplementary/Supplementary/XRD/N20201119API.UXD]

; C:\Documents and Settings\Administrator\Desktop\286\N20201119API.raw(Diffrac Plus V1.01 file) converted by XCH V1.0
_FILEVERSION=2
_SITE='China'
_USER='Administrator'
_SAMPLE_CHANGER_CODE=0
_ATTACHMENTS_CODE=0
_GONIOMETER_RADIUS=217.500000
_FIXED_DIVSLIT=0.600000
_FIXED_SAMPLESLIT=0.000000
_FIXED_DETSLIT=0.100000
_MONOCHROMATOR=0
; None
_THIN_FILM='N'
_BETA_FILTER='Y'
_FIXED_ANTISLIT=0.600000
_ANALYZER_CODE=0
; None
_DATEMEASURED='19-Nov-2020 14:05:09'
_WL_UNIT='A'
_WL1=1.540600
_WL2=1.544390
_WL3=1.392220
_WLRATIO=0.500000
_ANODE='Cu'
; (Data for Range number 1)
_DRIVE='COUPLED'
_STEPTIME=0.300000
_STEPSIZE=0.020000
_STEPMODE='C'
_START=3.000000
_THETA=1.500000
_2THETA=3.000000
_KHI=0.000000
_PHI=0.000000
_X=0.000000
_Y=0.000000
_Z=0.000000
_DIVERGENCE=0.000000
_ANTISCATTER=0.000000
_DETECTOR=1
; S.C.
_HV=651.000000
_GAIN=80.000000
_LLD=0.788000
_ULD=1.866000
_DETECTORSLIT='unkn'
_AUX1=0.000000
_AUX2=0.000000
_AUX3=0.000000
_TIMESTARTED=12.000000
_TEMP_RATE=-1.000000
_TEMP_DELAY=-1.000000
_KV=40
_MA=40
_RANGE_WL=1.540600
_3DPLANE=0
_2THETACOUNTS
         3.0000              19
         3.0200              13
         3.0400              12
         3.0600              13
         3.0800              18
         3.1000              13
         3.1200               9
         3.1400              14
         3.1600              20
         3.1800              11
         3.2000              18
         3.2200              20
         3.2400               9
         3.2600              10
         3.2800              18
         3.3000              18
         3.3200              15
         3.3400              14
         3.3600              16
         3.3800              19
         3.4000              16
         3.4200              11
         3.4400              13
         3.4600               8
         3.4800              13
         3.5000              20
         3.5200              15
         3.5400              11
         3.5600               9
         3.5800              13
         3.6000              15
         3.6200               8
         3.6400              17
         3.6600              11
         3.6800              16
         3.7000              18
         3.7200               9
         3.7400              14
         3.7600              12
         3.7800              19
         3.8000              12
         3.8200               7
         3.8400              10
         3.8600               4
         3.8800              14
         3.9000              15
         3.9200              14
         3.9400              15
         3.9600              22
         3.9800              16
         4.0000              14
         4.0200               9
         4.0400              14
         4.0600              20
         4.0800              17
         4.1000              14
         4.1200               6
         4.1400              13
         4.1600              12
         4.1800              17
         4.2000               8
         4.2200               8
         4.2400              13
         4.2600              10
         4.2800              10
         4.3000              14
         4.3200              13
         4.3400               6
         4.3600              12
         4.3800              12
         4.4000               7
         4.4200               4
         4.4400              12
         4.4600               9
         4.4800              13
         4.5000              18
         4.5200              15
         4.5400              11
         4.5600              11
         4.5800              10
         4.6000               9
         4.6200               8
         4.6400              19
         4.6600               7
         4.6800              15
         4.7000               7
         4.7200              10
         4.7400              18
         4.7600              13
         4.7800               7
         4.8000               9
         4.8200              13
         4.8400              14
         4.8600              21
         4.8800              10
         4.9000               7
         4.9200              16
         4.9400               8
         4.9600              13
         4.9800              11
         5.0000              11
         5.0200               7
         5.0400               4
         5.0600              11
         5.0800              16
         5.1000               7
         5.1200              14
         5.1400              10
         5.1600              10
         5.1800               9
         5.2000               6
         5.2200              12
         5.2400               7
         5.2600              10
         5.2800              21
         5.3000              15
         5.3200              15
         5.3400              11
         5.3600              13
         5.3800              10
         5.4000               6
         5.4200              13
         5.4400              20
         5.4600              19
         5.4800              27
         5.5000              15
         5.5200              14
         5.5400              38
         5.5600              22
         5.5800              27
         5.6000              39
         5.6200              35
         5.6400              42
         5.6600              51
         5.6800              42
         5.7000              59
         5.7200              64
         5.7400              92
         5.7600              95
         5.7800             159
         5.8000             196
         5.8200             377
         5.8400             501
         5.8600             455
         5.8800             303
         5.9000             108
         5.9200              42
         5.9400              24
         5.9600              24
         5.9800              26
         6.0000              34
         6.0200              22
         6.0400              20
         6.0600              19
         6.0800              14
         6.1000              14
         6.1200              15
         6.1400              10
         6.1600              13
         6.1800              12
         6.2000              16
         6.2200              15
         6.2400              10
         6.2600              11
         6.2800              17
         6.3000              13
         6.3200              14
         6.3400              12
         6.3600              15
         6.3800              20
         6.4000              13
         6.4200              18
         6.4400              14
         6.4600              11
         6.4800              14
         6.5000              13
         6.5200              11
         6.5400              13
         6.5600              15
         6.5800              14
         6.6000               9
         6.6200              18
         6.6400               9
         6.6600              17
         6.6800              13
         6.7000              19
         6.7200              13
         6.7400               6
         6.7600              13
         6.7800              13
         6.8000               8
         6.8200              13
         6.8400               9
         6.8600               9
         6.8800               8
         6.9000              10
         6.9200              11
         6.9400              18
         6.9600               9
         6.9800              14
         7.0000               6
         7.0200               6
         7.0400              11
         7.0600              13
         7.0800              12
         7.1000               6
         7.1200               9
         7.1400               6
         7.1600              10
         7.1800              10
         7.2000               6
         7.2200               6
         7.2400              13
         7.2600               8
         7.2800              10
         7.3000               6
         7.3200               7
         7.3400               5
         7.3600               7
         7.3800              16
         7.4000               7
         7.4200              15
         7.4400               7
         7.4600               4
         7.4800              11
         7.5000              12
         7.5200              11
         7.5400               7
         7.5600              11
         7.5800              14
         7.6000              13
         7.6200              12
         7.6400               6
         7.6600               6
         7.6800               5
         7.7000               9
         7.7200              11
         7.7400              11
         7.7600               9
         7.7800              10
         7.8000              13
         7.8200              14
         7.8400              10
         7.8600              10
         7.8800               6
         7.9000              11
         7.9200              10
         7.9400               9
         7.9600              10
         7.9800              13
         8.0000               6
         8.0200              11
         8.0400               8
         8.0600               7
         8.0800              13
         8.1000              15
         8.1200               4
         8.1400              11
         8.1600               9
         8.1800               6
         8.2000               5
         8.2200              12
         8.2400              11
         8.2600               8
         8.2800               4
         8.3000              13
         8.3200              10
         8.3400              13
         8.3600               7
         8.3800               7
         8.4000               7
         8.4200               7
         8.4400               9
         8.4600               7
         8.4800              10
         8.5000               6
         8.5200               5
         8.5400              10
         8.5600              12
         8.5800              20
         8.6000              16
         8.6200              10
         8.6400              14
         8.6600              17
         8.6800              12
         8.7000              12
         8.7200              15
         8.7400              16
         8.7600              13
         8.7800              16
         8.8000              11
         8.8200               9
         8.8400              10
         8.8600               8
         8.8800               8
         8.9000               9
         8.9200               9
         8.9400               9
         8.9600               7
         8.9800              10
         9.0000              11
         9.0200               9
         9.0400               9
         9.0600              14
         9.0800              14
         9.1000              19
         9.1200              12
         9.1400              10
         9.1600              10
         9.1800               4
         9.2000              14
         9.2200              19
         9.2400              20
         9.2600              13
         9.2800              19
         9.3000              14
         9.3200              16
         9.3400              12
         9.3600              24
         9.3800              25
         9.4000              26
         9.4200              31
         9.4400              38
         9.4600              52
         9.4800              55
         9.5000              65
         9.5200              58
         9.5400              56
         9.5600              42
         9.5800              21
         9.6000              23
         9.6200              22
         9.6400              10
         9.6600              14
         9.6800              14
         9.7000              19
         9.7200              13
         9.7400              11
         9.7600              10
         9.7800              12
         9.8000               7
         9.8200               7
         9.8400               6
         9.8600               6
         9.8800              13
         9.9000               5
         9.9200              19
         9.9400              11
         9.9600              10
         9.9800              14
        10.0000              10
        10.0200              13
        10.0400              11
        10.0600              10
        10.0800              11
        10.1000              12
        10.1200              11
        10.1400              13
        10.1600              13
        10.1800              12
        10.2000              10
        10.2200              12
        10.2400              13
        10.2600              18
        10.2800               9
        10.3000              18
        10.3200              15
        10.3400              19
        10.3600              11
        10.3800              12
        10.4000              14
        10.4200              12
        10.4400              12
        10.4600              12
        10.4800              14
        10.5000              10
        10.5200              11
        10.5400              14
        10.5600              10
        10.5800              14
        10.6000              13
        10.6200              11
        10.6400               8
        10.6600              17
        10.6800              12
        10.7000              17
        10.7200              19
        10.7400              24
        10.7600              21
        10.7800              21
        10.8000              20
        10.8200              36
        10.8400              14
        10.8600               9
        10.8800              17
        10.9000              18
        10.9200              21
        10.9400              12
        10.9600               7
        10.9800              13
        11.0000              13
        11.0200              15
        11.0400              14
        11.0600              15
        11.0800              15
        11.1000              13
        11.1200               9
        11.1400              10
        11.1600              17
        11.1800              10
        11.2000              14
        11.2200              10
        11.2400              15
        11.2600               9
        11.2800               9
        11.3000              12
        11.3200              19
        11.3400              14
        11.3600               7
        11.3800              13
        11.4000              13
        11.4200              11
        11.4400               8
        11.4600              12
        11.4800              13
        11.5000               5
        11.5200              15
        11.5400              16
        11.5600              19
        11.5800              26
        11.6000              11
        11.6200              13
        11.6400              21
        11.6600              24
        11.6800              19
        11.7000              27
        11.7200              30
        11.7400              15
        11.7600              33
        11.7800              25
        11.8000              34
        11.8200              45
        11.8400              52
        11.8600              50
        11.8800              54
        11.9000              74
        11.9200              84
        11.9400              90
        11.9600              96
        11.9800             158
        12.0000             194
        12.0200             190
        12.0400             240
        12.0600             199
        12.0800             273
        12.1000             242
        12.1200             242
        12.1400             153
        12.1600              93
        12.1800              46
        12.2000              44
        12.2200              21
        12.2400              29
        12.2600              32
        12.2800              16
        12.3000              28
        12.3200              29
        12.3400              26
        12.3600              24
        12.3800              21
        12.4000              22
        12.4200              33
        12.4400              26
        12.4600              33
        12.4800              32
        12.5000              27
        12.5200              42
        12.5400              49
        12.5600              37
        12.5800              50
        12.6000              62
        12.6200              47
        12.6400              56
        12.6600              32
        12.6800              29
        12.7000              25
        12.7200              25
        12.7400              26
        12.7600              20
        12.7800              32
        12.8000              32
        12.8200              31
        12.8400              35
        12.8600              28
        12.8800              22
        12.9000              22
        12.9200              20
        12.9400              14
        12.9600              14
        12.9800              21
        13.0000              22
        13.0200              11
        13.0400              21
        13.0600              11
        13.0800              14
        13.1000              20
        13.1200              10
        13.1400              12
        13.1600              20
        13.1800              15
        13.2000              15
        13.2200              12
        13.2400              15
        13.2600              18
        13.2800              18
        13.3000              19
        13.3200               7
        13.3400              16
        13.3600              18
        13.3800              21
        13.4000              19
        13.4200              23
        13.4400              22
        13.4600              10
        13.4800              12
        13.5000              12
        13.5200              11
        13.5400              20
        13.5600               9
        13.5800              17
        13.6000              20
        13.6200              16
        13.6400              11
        13.6600              13
        13.6800              19
        13.7000              13
        13.7200              19
        13.7400              15
        13.7600               9
        13.7800              16
        13.8000              16
        13.8200              19
        13.8400              17
        13.8600              16
        13.8800              11
        13.9000              20
        13.9200              11
        13.9400              11
        13.9600              16
        13.9800              18
        14.0000              22
        14.0200              19
        14.0400              15
        14.0600              12
        14.0800              18
        14.1000              14
        14.1200              16
        14.1400              20
        14.1600              22
        14.1800               7
        14.2000              18
        14.2200              19
        14.2400              17
        14.2600              18
        14.2800              27
        14.3000              14
        14.3200              17
        14.3400              18
        14.3600              19
        14.3800              21
        14.4000              27
        14.4200              28
        14.4400              36
        14.4600              28
        14.4800              38
        14.5000              36
        14.5200              32
        14.5400              44
        14.5600              65
        14.5800              52
        14.6000              65
        14.6200              96
        14.6400              94
        14.6600             101
        14.6800             124
        14.7000             137
        14.7200             159
        14.7400             194
        14.7600             209
        14.7800             235
        14.8000             278
        14.8200             304
        14.8400             310
        14.8600             319
        14.8800             243
        14.9000             205
        14.9200             157
        14.9400             122
        14.9600             131
        14.9800             118
        15.0000             147
        15.0200             171
        15.0400             171
        15.0600             228
        15.0800             285
        15.1000             263
        15.1200             287
        15.1400             284
        15.1600             217
        15.1800             182
        15.2000              89
        15.2200              75
        15.2400              57
        15.2600              30
        15.2800              27
        15.3000              33
        15.3200              32
        15.3400              27
        15.3600              22
        15.3800              22
        15.4000              29
        15.4200              20
        15.4400              25
        15.4600              36
        15.4800              26
        15.5000              37
        15.5200              26
        15.5400              27
        15.5600              46
        15.5800              34
        15.6000              49
        15.6200              38
        15.6400              39
        15.6600              37
        15.6800              46
        15.7000              53
        15.7200              46
        15.7400              60
        15.7600              58
        15.7800              84
        15.8000              96
        15.8200             101
        15.8400             123
        15.8600             128
        15.8800             162
        15.9000             151
        15.9200             169
        15.9400             157
        15.9600             192
        15.9800             185
        16.0000             171
        16.0200             117
        16.0400              64
        16.0600              46
        16.0800              38
        16.1000              35
        16.1200              29
        16.1400              20
        16.1600              21
        16.1800              22
        16.2000              22
        16.2200              14
        16.2400              15
        16.2600              17
        16.2800              21
        16.3000              22
        16.3200              19
        16.3400              15
        16.3600              23
        16.3800              22
        16.4000              21
        16.4200              25
        16.4400              22
        16.4600              22
        16.4800              16
        16.5000              23
        16.5200              18
        16.5400              31
        16.5600              31
        16.5800              22
        16.6000              21
        16.6200              21
        16.6400              33
        16.6600              27
        16.6800              21
        16.7000              15
        16.7200              16
        16.7400              16
        16.7600              17
        16.7800              19
        16.8000              21
        16.8200              16
        16.8400              30
        16.8600              14
        16.8800              17
        16.9000              13
        16.9200              14
        16.9400              31
        16.9600              28
        16.9800              29
        17.0000              28
        17.0200              31
        17.0400              33
        17.0600              39
        17.0800              45
        17.1000              46
        17.1200              46
        17.1400              64
        17.1600              52
        17.1800              67
        17.2000              62
        17.2200              73
        17.2400              71
        17.2600              62
        17.2800              59
        17.3000              50
        17.3200              35
        17.3400              34
        17.3600              25
        17.3800              31
        17.4000              19
        17.4200              34
        17.4400              28
        17.4600              20
        17.4800              15
        17.5000              19
        17.5200              21
        17.5400              23
        17.5600              20
        17.5800              17
        17.6000              17
        17.6200              19
        17.6400              19
        17.6600              18
        17.6800              19
        17.7000              21
        17.7200              23
        17.7400              13
        17.7600              24
        17.7800              23
        17.8000              16
        17.8200              23
        17.8400              24
        17.8600              28
        17.8800              28
        17.9000              32
        17.9200              17
        17.9400              14
        17.9600              26
        17.9800              33
        18.0000              32
        18.0200              39
        18.0400              55
        18.0600              45
        18.0800              55
        18.1000              77
        18.1200              62
        18.1400              88
        18.1600             103
        18.1800             121
        18.2000             142
        18.2200             164
        18.2400             161
        18.2600             183
        18.2800             234
        18.3000             363
        18.3200             427
        18.3400             480
        18.3600             493
        18.3800             442
        18.4000             384
        18.4200             395
        18.4400             306
        18.4600             224
        18.4800             180
        18.5000             123
        18.5200              97
        18.5400              63
        18.5600              45
        18.5800              51
        18.6000              57
        18.6200              59
        18.6400              60
        18.6600              62
        18.6800              61
        18.7000              65
        18.7200             106
        18.7400              79
        18.7600             109
        18.7800             124
        18.8000             138
        18.8200             152
        18.8400             156
        18.8600             195
        18.8800             194
        18.9000             197
        18.9200             202
        18.9400             223
        18.9600             221
        18.9800             238
        19.0000             212
        19.0200             213
        19.0400             241
        19.0600             221
        19.0800             217
        19.1000             218
        19.1200             193
        19.1400             155
        19.1600             114
        19.1800              87
        19.2000              65
        19.2200              42
        19.2400              38
        19.2600              33
        19.2800              34
        19.3000              26
        19.3200              29
        19.3400              23
        19.3600              25
        19.3800              24
        19.4000              27
        19.4200              15
        19.4400              30
        19.4600              28
        19.4800              30
        19.5000              29
        19.5200              22
        19.5400              29
        19.5600              22
        19.5800              32
        19.6000              36
        19.6200              26
        19.6400              27
        19.6600              35
        19.6800              35
        19.7000              53
        19.7200              38
        19.7400              55
        19.7600              79
        19.7800              73
        19.8000              79
        19.8200              67
        19.8400              68
        19.8600              48
        19.8800              29
        19.9000              31
        19.9200              26
        19.9400              23
        19.9600              16
        19.9800              18
        20.0000              17
        20.0200              20
        20.0400              19
        20.0600              20
        20.0800              17
        20.1000              14
        20.1200              23
        20.1400              14
        20.1600              21
        20.1800              15
        20.2000              16
        20.2200              13
        20.2400              15
        20.2600              15
        20.2800              11
        20.3000              29
        20.3200              16
        20.3400              18
        20.3600               9
        20.3800              16
        20.4000              13
        20.4200              10
        20.4400              17
        20.4600              19
        20.4800              21
        20.5000              13
        20.5200              16
        20.5400              17
        20.5600              16
        20.5800               8
        20.6000              23
        20.6200              20
        20.6400              14
        20.6600              16
        20.6800              17
        20.7000              19
        20.7200              14
        20.7400               9
        20.7600              16
        20.7800              20
        20.8000              16
        20.8200              15
        20.8400              14
        20.8600              23
        20.8800              22
        20.9000              16
        20.9200              20
        20.9400              19
        20.9600              12
        20.9800              22
        21.0000               9
        21.0200              19
        21.0400              20
        21.0600              10
        21.0800              22
        21.1000              17
        21.1200              21
        21.1400              28
        21.1600              16
        21.1800              21
        21.2000              24
        21.2200              32
        21.2400              16
        21.2600              20
        21.2800              21
        21.3000              33
        21.3200              15
        21.3400              23
        21.3600              20
        21.3800              30
        21.4000              42
        21.4200              44
        21.4400              49
        21.4600              57
        21.4800              52
        21.5000              63
        21.5200              79
        21.5400              94
        21.5600              98
        21.5800             109
        21.6000             130
        21.6200             117
        21.6400             158
        21.6600             201
        21.6800             198
        21.7000             244
        21.7200             209
        21.7400             165
        21.7600             156
        21.7800             144
        21.8000             112
        21.8200              97
        21.8400             106
        21.8600             149
        21.8800             137
        21.9000             135
        21.9200             138
        21.9400             103
        21.9600              82
        21.9800              69
        22.0000              41
        22.0200              34
        22.0400              24
        22.0600              18
        22.0800              21
        22.1000              29
        22.1200              30
        22.1400              24
        22.1600              14
        22.1800              31
        22.2000              20
        22.2200              37
        22.2400              31
        22.2600              31
        22.2800              29
        22.3000              40
        22.3200              47
        22.3400              31
        22.3600              66
        22.3800              44
        22.4000              89
        22.4200              91
        22.4400              68
        22.4600              82
        22.4800              73
        22.5000              71
        22.5200              76
        22.5400              68
        22.5600              48
        22.5800              37
        22.6000              31
        22.6200              27
        22.6400              20
        22.6600              21
        22.6800              14
        22.7000              24
        22.7200              23
        22.7400              25
        22.7600              38
        22.7800              36
        22.8000              35
        22.8200              31
        22.8400              33
        22.8600              32
        22.8800              53
        22.9000              53
        22.9200              59
        22.9400              72
        22.9600              50
        22.9800              63
        23.0000              95
        23.0200              77
        23.0400             117
        23.0600             101
        23.0800             110
        23.1000             113
        23.1200              90
        23.1400              76
        23.1600              59
        23.1800              45
        23.2000              31
        23.2200              36
        23.2400              34
        23.2600              29
        23.2800              29
        23.3000              25
        23.3200              32
        23.3400              37
        23.3600              36
        23.3800              29
        23.4000              39
        23.4200              45
        23.4400              30
        23.4600              35
        23.4800              39
        23.5000              27
        23.5200              29
        23.5400              26
        23.5600              22
        23.5800              27
        23.6000              41
        23.6200              29
        23.6400              36
        23.6600              23
        23.6800              23
        23.7000              36
        23.7200              29
        23.7400              30
        23.7600              34
        23.7800              35
        23.8000              24
        23.8200              21
        23.8400              17
        23.8600              19
        23.8800              20
        23.9000              12
        23.9200              14
        23.9400              15
        23.9600              19
        23.9800              19
        24.0000              14
        24.0200              17
        24.0400              18
        24.0600              23
        24.0800              22
        24.1000              21
        24.1200              19
        24.1400              14
        24.1600              37
        24.1800              24
        24.2000              25
        24.2200              40
        24.2400              40
        24.2600              47
        24.2800              52
        24.3000              43
        24.3200              44
        24.3400              60
        24.3600              59
        24.3800              39
        24.4000              41
        24.4200              32
        24.4400              27
        24.4600              16
        24.4800              17
        24.5000              16
        24.5200              15
        24.5400              17
        24.5600              20
        24.5800              15
        24.6000              17
        24.6200              20
        24.6400              11
        24.6600              15
        24.6800              21
        24.7000               8
        24.7200              16
        24.7400              21
        24.7600              21
        24.7800              13
        24.8000              14
        24.8200              17
        24.8400              11
        24.8600              19
        24.8800              13
        24.9000              15
        24.9200               6
        24.9400              20
        24.9600              15
        24.9800              18
        25.0000              23
        25.0200              15
        25.0400               8
        25.0600              18
        25.0800              26
        25.1000              15
        25.1200              23
        25.1400              23
        25.1600              22
        25.1800              32
        25.2000              34
        25.2200              28
        25.2400              31
        25.2600              35
        25.2800              39
        25.3000              34
        25.3200              48
        25.3400              43
        25.3600              34
        25.3800              44
        25.4000              48
        25.4200              56
        25.4400              52
        25.4600              43
        25.4800              54
        25.5000              30
        25.5200              34
        25.5400              31
        25.5600              24
        25.5800              33
        25.6000              22
        25.6200              13
        25.6400              15
        25.6600              11
        25.6800               8
        25.7000              19
        25.7200              20
        25.7400              19
        25.7600              15
        25.7800              15
        25.8000              15
        25.8200              16
        25.8400              24
        25.8600              18
        25.8800              19
        25.9000              28
        25.9200              25
        25.9400              17
        25.9600              27
        25.9800              22
        26.0000              24
        26.0200              38
        26.0400              29
        26.0600              23
        26.0800              28
        26.1000              26
        26.1200              24
        26.1400              14
        26.1600              19
        26.1800              16
        26.2000              15
        26.2200              17
        26.2400              22
        26.2600              18
        26.2800              15
        26.3000              18
        26.3200              17
        26.3400              19
        26.3600              15
        26.3800              10
        26.4000              21
        26.4200              22
        26.4400              23
        26.4600              23
        26.4800              10
        26.5000              15
        26.5200              23
        26.5400              13
        26.5600              23
        26.5800              16
        26.6000               9
        26.6200              14
        26.6400              24
        26.6600              17
        26.6800              18
        26.7000              19
        26.7200              40
        26.7400              13
        26.7600              33
        26.7800              25
        26.8000              22
        26.8200              30
        26.8400              35
        26.8600              36
        26.8800              40
        26.9000              31
        26.9200              36
        26.9400              28
        26.9600              26
        26.9800              17
        27.0000              14
        27.0200              15
        27.0400              18
        27.0600              12
        27.0800              14
        27.1000              14
        27.1200              15
        27.1400              14
        27.1600              18
        27.1800              16
        27.2000              14
        27.2200              19
        27.2400              20
        27.2600              16
        27.2800              19
        27.3000              23
        27.3200              23
        27.3400              26
        27.3600              33
        27.3800              37
        27.4000              24
        27.4200              42
        27.4400              43
        27.4600              31
        27.4800              50
        27.5000              45
        27.5200              57
        27.5400              61
        27.5600              58
        27.5800              57
        27.6000              50
        27.6200              22
        27.6400              35
        27.6600              29
        27.6800              41
        27.7000              14
        27.7200              17
        27.7400              21
        27.7600              17
        27.7800              18
        27.8000              10
        27.8200              15
        27.8400              29
        27.8600              18
        27.8800              19
        27.9000              24
        27.9200              17
        27.9400              13
        27.9600              25
        27.9800              23
        28.0000              24
        28.0200              34
        28.0400              24
        28.0600              27
        28.0800              22
        28.1000              16
        28.1200              14
        28.1400              12
        28.1600              15
        28.1800               8
        28.2000              10
        28.2200              11
        28.2400              12
        28.2600               7
        28.2800              13
        28.3000              10
        28.3200               8
        28.3400              10
        28.3600               7
        28.3800              13
        28.4000               9
        28.4200               5
        28.4400               4
        28.4600               5
        28.4800              12
        28.5000               4
        28.5200              11
        28.5400               4
        28.5600              12
        28.5800               9
        28.6000              10
        28.6200              12
        28.6400              11
        28.6600               9
        28.6800              12
        28.7000              15
        28.7200              14
        28.7400               8
        28.7600               9
        28.7800              10
        28.8000              16
        28.8200              10
        28.8400              12
        28.8600               6
        28.8800               8
        28.9000               4
        28.9200              16
        28.9400               5
        28.9600              15
        28.9800               8
        29.0000              10
        29.0200              11
        29.0400              11
        29.0600              12
        29.0800              12
        29.1000               6
        29.1200              11
        29.1400               9
        29.1600              14
        29.1800              10
        29.2000              17
        29.2200              11
        29.2400              16
        29.2600              18
        29.2800              14
        29.3000              12
        29.3200              16
        29.3400              15
        29.3600              13
        29.3800              12
        29.4000              12
        29.4200              12
        29.4400              17
        29.4600              15
        29.4800              13
        29.5000              14
        29.5200              21
        29.5400              21
        29.5600              23
        29.5800              16
        29.6000              11
        29.6200              14
        29.6400              15
        29.6600              20
        29.6800              23
        29.7000              21
        29.7200              19
        29.7400              18
        29.7600              21
        29.7800              22
        29.8000              20
        29.8200              25
        29.8400              37
        29.8600              32
        29.8800              32
        29.9000              30
        29.9200              32
        29.9400              34
        29.9600              36
        29.9800              23
        30.0000              14
        30.0200              17
        30.0400              19
        30.0600              19
        30.0800              16
        30.1000              17
        30.1200              15
        30.1400              13
        30.1600               9
        30.1800              13
        30.2000              19
        30.2200              10
        30.2400              10
        30.2600              14
        30.2800              14
        30.3000              16
        30.3200              14
        30.3400              13
        30.3600              11
        30.3800               7
        30.4000              11
        30.4200              12
        30.4400              10
        30.4600              15
        30.4800              16
        30.5000              16
        30.5200              17
        30.5400              11
        30.5600              10
        30.5800              18
        30.6000              15
        30.6200              18
        30.6400               9
        30.6600               9
        30.6800               5
        30.7000               2
        30.7200              10
        30.7400              12
        30.7600              17
        30.7800              10
        30.8000               7
        30.8200              13
        30.8400               8
        30.8600              16
        30.8800              10
        30.9000              12
        30.9200              14
        30.9400              14
        30.9600               8
        30.9800              15
        31.0000              16
        31.0200              16
        31.0400              12
        31.0600              15
        31.0800              12
        31.1000              15
        31.1200              15
        31.1400              15
        31.1600              19
        31.1800              14
        31.2000              13
        31.2200              13
        31.2400              10
        31.2600               9
        31.2800               7
        31.3000              15
        31.3200               7
        31.3400              12
        31.3600               6
        31.3800              13
        31.4000              14
        31.4200              12
        31.4400               5
        31.4600              13
        31.4800               5
        31.5000              15
        31.5200               8
        31.5400               6
        31.5600               9
        31.5800              14
        31.6000              11
        31.6200              11
        31.6400              11
        31.6600               9
        31.6800               5
        31.7000              15
        31.7200               2
        31.7400              10
        31.7600              11
        31.7800              10
        31.8000               7
        31.8200               6
        31.8400              10
        31.8600              12
        31.8800               8
        31.9000               9
        31.9200              13
        31.9400              13
        31.9600              15
        31.9800               9
        32.0000              16
        32.0200              12
        32.0400              15
        32.0600              17
        32.0800              12
        32.1000              12
        32.1200              21
        32.1400              16
        32.1600              22
        32.1800              16
        32.2000              37
        32.2200              20
        32.2400              18
        32.2600              17
        32.2800              16
        32.3000              24
        32.3200              14
        32.3400               8
        32.3600              18
        32.3800              19
        32.4000              10
        32.4200              15
        32.4400               5
        32.4600              18
        32.4800               8
        32.5000              10
        32.5200               7
        32.5400               7
        32.5600               7
        32.5800               9
        32.6000              12
        32.6200               6
        32.6400               9
        32.6600              10
        32.6800               8
        32.7000              11
        32.7200               7
        32.7400              14
        32.7600               2
        32.7800              14
        32.8000              14
        32.8200              13
        32.8400               6
        32.8600              17
        32.8800              10
        32.9000               9
        32.9200              11
        32.9400               6
        32.9600               9
        32.9800               5
        33.0000               5
        33.0200               9
        33.0400               6
        33.0600               6
        33.0800              10
        33.1000              12
        33.1200              10
        33.1400              12
        33.1600               6
        33.1800               5
        33.2000              12
        33.2200              14
        33.2400               8
        33.2600              11
        33.2800               7
        33.3000              14
        33.3200              11
        33.3400               7
        33.3600               8
        33.3800              13
        33.4000               9
        33.4200               9
        33.4400               5
        33.4600              10
        33.4800              15
        33.5000              10
        33.5200               7
        33.5400              13
        33.5600              15
        33.5800               7
        33.6000              16
        33.6200               7
        33.6400              14
        33.6600              10
        33.6800              11
        33.7000              12
        33.7200              10
        33.7400              10
        33.7600              11
        33.7800              17
        33.8000               6
        33.8200               8
        33.8400               8
        33.8600              11
        33.8800              12
        33.9000               8
        33.9200              11
        33.9400               6
        33.9600               6
        33.9800              10
        34.0000               9
        34.0200               7
        34.0400               6
        34.0600               9
        34.0800               9
        34.1000              12
        34.1200               4
        34.1400              11
        34.1600               3
        34.1800               9
        34.2000              11
        34.2200              10
        34.2400              15
        34.2600               9
        34.2800              14
        34.3000              10
        34.3200               9
        34.3400              17
        34.3600              10
        34.3800              14
        34.4000              13
        34.4200              17
        34.4400              16
        34.4600              14
        34.4800              20
        34.5000              17
        34.5200              11
        34.5400              18
        34.5600              19
        34.5800              12
        34.6000              16
        34.6200               9
        34.6400              12
        34.6600              11
        34.6800              15
        34.7000              14
        34.7200              13
        34.7400              10
        34.7600               9
        34.7800              10
        34.8000              11
        34.8200              19
        34.8400              16
        34.8600              16
        34.8800              20
        34.9000              10
        34.9200              17
        34.9400              15
        34.9600               8
        34.9800              12
        35.0000              15
        35.0200               9
        35.0400              15
        35.0600               7
        35.0800               9
        35.1000               8
        35.1200               5
        35.1400               8
        35.1600              13
        35.1800               5
        35.2000               5
        35.2200               9
        35.2400               4
        35.2600              12
        35.2800               7
        35.3000              12
        35.3200               8
        35.3400               9
        35.3600               7
        35.3800              12
        35.4000               9
        35.4200               5
        35.4400              12
        35.4600               9
        35.4800               8
        35.5000               6
        35.5200              12
        35.5400              16
        35.5600               8
        35.5800               9
        35.6000              11
        35.6200               7
        35.6400              12
        35.6600              12
        35.6800              10
        35.7000              12
        35.7200              11
        35.7400               7
        35.7600              14
        35.7800              10
        35.8000               4
        35.8200              14
        35.8400              16
        35.8600              16
        35.8800               3
        35.9000              11
        35.9200              10
        35.9400               2
        35.9600              17
        35.9800               9
        36.0000               8
        36.0200              14
        36.0400              11
        36.0600              11
        36.0800              10
        36.1000              16
        36.1200               6
        36.1400               8
        36.1600               6
        36.1800               6
        36.2000               6
        36.2200               9
        36.2400              13
        36.2600              14
        36.2800               8
        36.3000              11
        36.3200              11
        36.3400              17
        36.3600               7
        36.3800              13
        36.4000              26
        36.4200              19
        36.4400              21
        36.4600              11
        36.4800              10
        36.5000              11
        36.5200              15
        36.5400              15
        36.5600              22
        36.5800              19
        36.6000              16
        36.6200              20
        36.6400              16
        36.6600              20
        36.6800              23
        36.7000              25
        36.7200              20
        36.7400              19
        36.7600              17
        36.7800              28
        36.8000              26
        36.8200              32
        36.8400              18
        36.8600              35
        36.8800              23
        36.9000              24
        36.9200              25
        36.9400              24
        36.9600              18
        36.9800              14
        37.0000              22
        37.0200              20
        37.0400              20
        37.0600              10
        37.0800              15
        37.1000              18
        37.1200              10
        37.1400               8
        37.1600              13
        37.1800              13
        37.2000              11
        37.2200              11
        37.2400              13
        37.2600               8
        37.2800              10
        37.3000               9
        37.3200               8
        37.3400              13
        37.3600              13
        37.3800              14
        37.4000              15
        37.4200               8
        37.4400              16
        37.4600              15
        37.4800              17
        37.5000              13
        37.5200              19
        37.5400              18
        37.5600              18
        37.5800              30
        37.6000              15
        37.6200              11
        37.6400              17
        37.6600              17
        37.6800              21
        37.7000              17
        37.7200              15
        37.7400              17
        37.7600              17
        37.7800              11
        37.8000              18
        37.8200              13
        37.8400              13
        37.8600              16
        37.8800               7
        37.9000               9
        37.9200               7
        37.9400               9
        37.9600               9
        37.9800              15
        38.0000              13
        38.0200              11
        38.0400              10
        38.0600               8
        38.0800              12
        38.1000               8
        38.1200              12
        38.1400              14
        38.1600              18
        38.1800               9
        38.2000              14
        38.2200              11
        38.2400              19
        38.2600              12
        38.2800              11
        38.3000               8
        38.3200              14
        38.3400              27
        38.3600              18
        38.3800               6
        38.4000               7
        38.4200              18
        38.4400              14
        38.4600              19
        38.4800              19
        38.5000              17
        38.5200              18
        38.5400              12
        38.5600              21
        38.5800              18
        38.6000              12
        38.6200              19
        38.6400              11
        38.6600              19
        38.6800              20
        38.7000              14
        38.7200              17
        38.7400              16
        38.7600              26
        38.7800              21
        38.8000              23
        38.8200              24
        38.8400              22
        38.8600              27
        38.8800              16
        38.9000              19
        38.9200              18
        38.9400              19
        38.9600              13
        38.9800               6
        39.0000              11
        39.0200              10
        39.0400              13
        39.0600              16
        39.0800               6
        39.1000              18
        39.1200              12
        39.1400              13
        39.1600              10
        39.1800               7
        39.2000              10
        39.2200              11
        39.2400              20
        39.2600              17
        39.2800              22
        39.3000              15
        39.3200              11
        39.3400               5
        39.3600              17
        39.3800              13
        39.4000              16
        39.4200               7
        39.4400              12
        39.4600               8
        39.4800               8
        39.5000              12
        39.5200              14
        39.5400               7
        39.5600              14
        39.5800              15
        39.6000              11
        39.6200              19
        39.6400              12
        39.6600              19
        39.6800              16
        39.7000              11
        39.7200              16
        39.7400              20
        39.7600              14
        39.7800              13
        39.8000              16
        39.8200              13
        39.8400              19
        39.8600              10
        39.8800              15
        39.9000              19
        39.9200               6
        39.9400              12
        39.9600              18
        39.9800              11
        40.0000              11
        40.0200              16
        40.0400              16
        40.0600              10
        40.0800              11
        40.1000              13
        40.1200              14
        40.1400              14
        40.1600              10
        40.1800              13
        40.2000              12
        40.2200              12
        40.2400               8
        40.2600              17
        40.2800              15
        40.3000              16
        40.3200               8
        40.3400              14
        40.3600              16
        40.3800              17
        40.4000              19
        40.4200              28
        40.4400              22
        40.4600              13
        40.4800              25
        40.5000              16
        40.5200              19
        40.5400              13
        40.5600              14
        40.5800              15
        40.6000              17
        40.6200              14
        40.6400              11
        40.6600              14
        40.6800              11
        40.7000              11
        40.7200               8
        40.7400              11
        40.7600              11
        40.7800              14
        40.8000               8
        40.8200              17
        40.8400              11
        40.8600              12
        40.8800              15
        40.9000              10
        40.9200               8
        40.9400               6
        40.9600              13
        40.9800              11
        41.0000              12
        41.0200              11
        41.0400              12
        41.0600              13
        41.0800              11
        41.1000              17
        41.1200              12
        41.1400               9
        41.1600              11
        41.1800              16
        41.2000              11
        41.2200              16
        41.2400               9
        41.2600              18
        41.2800               8
        41.3000              23
        41.3200              22
        41.3400              16
        41.3600              17
        41.3800              25
        41.4000              15
        41.4200              16
        41.4400              16
        41.4600              13
        41.4800              11
        41.5000              15
        41.5200              15
        41.5400              18
        41.5600              17
        41.5800              26
        41.6000              11
        41.6200              21
        41.6400              29
        41.6600              24
        41.6800              23
        41.7000              21
        41.7200              17
        41.7400              15
        41.7600              27
        41.7800              36
        41.8000              26
        41.8200              30
        41.8400              19
        41.8600              21
        41.8800              19
        41.9000              19
        41.9200              21
        41.9400              11
        41.9600              19
        41.9800              11
        42.0000              12
        42.0200               7
        42.0400               9
        42.0600              14
        42.0800              15
        42.1000              14
        42.1200              11
        42.1400              11
        42.1600              10
        42.1800               9
        42.2000              10
        42.2200              11
        42.2400              13
        42.2600              11
        42.2800               7
        42.3000              13
        42.3200              13
        42.3400              14
        42.3600               8
        42.3800               7
        42.4000               8
        42.4200              12
        42.4400              13
        42.4600              14
        42.4800               7
        42.5000              11
        42.5200              11
        42.5400               9
        42.5600              18
        42.5800              14
        42.6000              14
        42.6200              13
        42.6400              17
        42.6600              13
        42.6800               9
        42.7000              13
        42.7200               8
        42.7400               9
        42.7600              16
        42.7800              17
        42.8000              19
        42.8200               9
        42.8400              22
        42.8600              16
        42.8800              18
        42.9000              11
        42.9200              20
        42.9400              23
        42.9600              14
        42.9800              14
        43.0000              15
        43.0200              16
        43.0400              19
        43.0600              19
        43.0800              16
        43.1000              18
        43.1200              14
        43.1400              20
        43.1600              14
        43.1800              15
        43.2000              18
        43.2200              15
        43.2400              10
        43.2600              10
        43.2800              13
        43.3000              11
        43.3200              14
        43.3400               8
        43.3600               8
        43.3800               9
        43.4000               7
        43.4200              10
        43.4400              10
        43.4600               7
        43.4800               8
        43.5000              18
        43.5200               9
        43.5400               9
        43.5600               9
        43.5800              10
        43.6000               6
        43.6200              17
        43.6400              10
        43.6600               8
        43.6800              11
        43.7000              13
        43.7200              10
        43.7400               6
        43.7600              19
        43.7800               9
        43.8000              10
        43.8200              13
        43.8400              16
        43.8600               6
        43.8800               8
        43.9000              10
        43.9200               5
        43.9400               5
        43.9600              11
        43.9800               7
        44.0000              14
        44.0200              13
        44.0400               9
        44.0600              15
        44.0800              15
        44.1000              10
        44.1200              14
        44.1400              15
        44.1600              12
        44.1800              11
        44.2000              13
        44.2200              14
        44.2400              17
        44.2600              12
        44.2800               9
        44.3000              15
        44.3200              11
        44.3400              10
        44.3600              14
        44.3800              16
        44.4000              15
        44.4200               8
        44.4400              14
        44.4600              14
        44.4800              15
        44.5000               5
        44.5200              17
        44.5400              14
        44.5600              11
        44.5800               8
        44.6000              11
        44.6200              12
        44.6400               9
        44.6600              14
        44.6800               7
        44.7000              11
        44.7200               7
        44.7400              11
        44.7600              14
        44.7800              10
        44.8000              11
        44.8200              14
        44.8400              13
        44.8600               7
        44.8800               8
        44.9000              10
        44.9200              10
        44.9400               9
        44.9600              10
        44.9800               7
        45.0000              15
        45.0200              12
        45.0400               7
        45.0600              11
        45.0800               6
        45.1000               4
        45.1200              10
        45.1400               4
        45.1600               6
        45.1800              13
        45.2000               9
        45.2200               8
        45.2400               9
        45.2600              12
        45.2800               5
        45.3000              11
        45.3200              15
        45.3400              10
        45.3600               6
        45.3800               8
        45.4000              12
        45.4200              24
        45.4400              17
        45.4600              18
        45.4800              15
        45.5000              15
        45.5200              12
        45.5400              30
        45.5600              17
        45.5800              13
        45.6000              11
        45.6200              17
        45.6400               8
        45.6600              16
        45.6800              10
        45.7000               8
        45.7200              15
        45.7400              10
        45.7600              13
        45.7800               8
        45.8000              11
        45.8200              12
        45.8400               7
        45.8600              12
        45.8800               8
        45.9000              12
        45.9200               6
        45.9400               6
        45.9600               7
        45.9800              12
        46.0000               7
        46.0200               7
        46.0400               9
        46.0600              11
        46.0800              10
        46.1000              11
        46.1200              10
        46.1400               9
        46.1600               4
        46.1800               8
        46.2000               8
        46.2200              12
        46.2400               8
        46.2600              12
        46.2800              13
        46.3000               9
        46.3200               7
        46.3400               7
        46.3600               5
        46.3800               7
        46.4000              11
        46.4200              14
        46.4400              12
        46.4600               8
        46.4800               7
        46.5000               6
        46.5200               8
        46.5400               9
        46.5600              10
        46.5800              13
        46.6000              11
        46.6200              12
        46.6400              12
        46.6600               7
        46.6800               8
        46.7000              12
        46.7200               5
        46.7400              14
        46.7600              15
        46.7800              11
        46.8000              14
        46.8200              10
        46.8400              13
        46.8600               9
        46.8800               9
        46.9000               6
        46.9200              11
        46.9400              13
        46.9600              10
        46.9800              13
        47.0000               6
        47.0200              11
        47.0400              11
        47.0600              14
        47.0800               7
        47.1000               9
        47.1200               5
        47.1400              12
        47.1600               4
        47.1800               8
        47.2000               9
        47.2200              15
        47.2400              11
        47.2600               7
        47.2800              14
        47.3000              15
        47.3200              13
        47.3400              11
        47.3600               6
        47.3800              12
        47.4000               5
        47.4200              11
        47.4400               7
        47.4600              11
        47.4800              15
        47.5000              15
        47.5200              12
        47.5400              14
        47.5600              12
        47.5800              15
        47.6000              14
        47.6200               9
        47.6400              12
        47.6600              11
        47.6800               8
        47.7000              11
        47.7200               3
        47.7400               9
        47.7600               6
        47.7800               5
        47.8000              11
        47.8200               7
        47.8400               5
        47.8600              14
        47.8800               9
        47.9000               3
        47.9200              11
        47.9400              10
        47.9600               9
        47.9800               9
        48.0000               7
        48.0200               8
        48.0400               8
        48.0600               7
        48.0800              10
        48.1000              14
        48.1200               7
        48.1400              13
        48.1600              17
        48.1800               9
        48.2000               8
        48.2200              12
        48.2400              12
        48.2600              14
        48.2800              19
        48.3000               7
        48.3200              10
        48.3400               6
        48.3600              16
        48.3800              10
        48.4000              11
        48.4200              11
        48.4400              12
        48.4600               8
        48.4800               4
        48.5000               8
        48.5200               6
        48.5400               5
        48.5600               7
        48.5800              12
        48.6000               6
        48.6200               8
        48.6400               4
        48.6600              12
        48.6800              11
        48.7000               7
        48.7200               8
        48.7400               8
        48.7600              11
        48.7800              10
        48.8000              11
        48.8200              11
        48.8400              13
        48.8600               9
        48.8800              10
        48.9000               6
        48.9200              12
        48.9400               6
        48.9600               8
        48.9800              11
        49.0000               7
        49.0200               8
        49.0400              13
        49.0600               7
        49.0800               9
        49.1000              10
        49.1200               5
        49.1400               5
        49.1600               6
        49.1800               8
        49.2000               9
        49.2200               8
        49.2400               8
        49.2600               9
        49.2800              11
        49.3000              10
        49.3200               4
        49.3400              12
        49.3600              14
        49.3800               7
        49.4000              15
        49.4200               9
        49.4400               6
        49.4600               7
        49.4800              12
        49.5000              13
        49.5200               9
        49.5400               9
        49.5600               5
        49.5800               8
        49.6000               9
        49.6200               8
        49.6400               5
        49.6600              11
        49.6800              10
        49.7000               9
        49.7200              18
        49.7400               5
        49.7600               3
        49.7800              10
        49.8000              13
        49.8200               8
        49.8400               4
        49.8600              12
        49.8800              12
        49.9000              14
        49.9200               8
        49.9400               8
        49.9600              11
        49.9800               5
        50.0000               5
        50.0200               7
        50.0400              14
        50.0600              13
        50.0800               9
        50.1000               2
        50.1200               4
        50.1400              10
        50.1600               3
        50.1800               5
        50.2000               6
        50.2200               8
        50.2400               5
        50.2600               6
        50.2800               4
        50.3000               5
        50.3200              13
        50.3400               4
        50.3600               6
        50.3800               9
        50.4000               1
        50.4200               7
        50.4400               8
        50.4600               5
        50.4800               5
        50.5000              10
        50.5200               8
        50.5400               8
        50.5600               5
        50.5800              11
        50.6000               9
        50.6200              10
        50.6400               4
        50.6600               7
        50.6800               3
        50.7000               3
        50.7200               8
        50.7400               3
        50.7600               9
        50.7800               5
        50.8000              11
        50.8200               4
        50.8400               7
        50.8600               4
        50.8800               7
        50.9000               6
        50.9200               8
        50.9400              10
        50.9600               7
        50.9800               8
        51.0000              11
        51.0200               2
        51.0400              11
        51.0600               5
        51.0800               3
        51.1000               9
        51.1200               4
        51.1400               6
        51.1600               7
        51.1800               6
        51.2000               9
        51.2200               6
        51.2400               3
        51.2600               6
        51.2800               4
        51.3000               8
        51.3200               8
        51.3400               6
        51.3600              16
        51.3800               8
        51.4000               4
        51.4200              13
        51.4400               4
        51.4600               4
        51.4800               9
        51.5000              10
        51.5200               4
        51.5400               7
        51.5600               6
        51.5800              13
        51.6000              11
        51.6200               7
        51.6400               3
        51.6600               3
        51.6800               8
        51.7000               4
        51.7200               5
        51.7400               3
        51.7600               3
        51.7800               6
        51.8000               9
        51.8200              13
        51.8400               2
        51.8600               6
        51.8800               5
        51.9000               9
        51.9200               6
        51.9400               9
        51.9600              10
        51.9800               8
        52.0000               6
        52.0200               7
        52.0400               9
        52.0600               6
        52.0800               8
        52.1000               3
        52.1200               7
        52.1400               5
        52.1600               5
        52.1800              11
        52.2000               9
        52.2200               7
        52.2400               6
        52.2600               9
        52.2800              10
        52.3000              11
        52.3200               6
        52.3400               8
        52.3600               6
        52.3800               5
        52.4000              15
        52.4200               6
        52.4400              13
        52.4600               4
        52.4800               4
        52.5000               9
        52.5200              12
        52.5400               7
        52.5600               5
        52.5800               4
        52.6000               6
        52.6200               7
        52.6400              10
        52.6600               7
        52.6800               9
        52.7000               5
        52.7200              10
        52.7400               5
        52.7600              10
        52.7800               7
        52.8000               9
        52.8200               4
        52.8400              12
        52.8600               9
        52.8800               7
        52.9000               8
        52.9200               8
        52.9400               8
        52.9600               4
        52.9800               8
        53.0000              11
        53.0200               8
        53.0400               6
        53.0600               7
        53.0800               7
        53.1000               8
        53.1200               7
        53.1400              12
        53.1600               5
        53.1800               3
        53.2000               4
        53.2200              13
        53.2400               8
        53.2600              11
        53.2800               4
        53.3000               9
        53.3200               8
        53.3400              12
        53.3600               4
        53.3800               9
        53.4000               8
        53.4200               7
        53.4400               8
        53.4600               9
        53.4800               8
        53.5000               7
        53.5200               7
        53.5400               9
        53.5600              11
        53.5800               4
        53.6000               5
        53.6200               8
        53.6400               4
        53.6600              11
        53.6800               6
        53.7000               6
        53.7200               4
        53.7400               9
        53.7600               5
        53.7800               2
        53.8000              10
        53.8200               4
        53.8400               7
        53.8600               3
        53.8800               5
        53.9000               1
        53.9200               8
        53.9400               5
        53.9600              11
        53.9800               9
        54.0000               5
        54.0200               6
        54.0400               4
        54.0600               7
        54.0800               9
        54.1000               6
        54.1200               9
        54.1400               7
        54.1600               6
        54.1800               5
        54.2000               6
        54.2200               7
        54.2400               7
        54.2600               5
        54.2800               6
        54.3000               6
        54.3200               8
        54.3400               6
        54.3600               6
        54.3800               8
        54.4000               9
        54.4200               2
        54.4400               8
        54.4600               8
        54.4800               7
        54.5000               7
        54.5200               7
        54.5400               7
        54.5600               6
        54.5800               5
        54.6000               6
        54.6200               7
        54.6400               4
        54.6600               6
        54.6800               4
        54.7000               3
        54.7200               6
        54.7400               2
        54.7600               5
        54.7800               7
        54.8000               3
        54.8200               3
        54.8400              10
        54.8600               8
        54.8800               8
        54.9000               3
        54.9200               7
        54.9400               6
        54.9600               5
        54.9800               6
        55.0000               4
        55.0200              13
        55.0400               6
        55.0600               6
        55.0800               6
        55.1000              10
        55.1200               7
        55.1400               3
        55.1600               3
        55.1800               6
        55.2000               9
        55.2200               3
        55.2400               7
        55.2600               6
        55.2800               5
        55.3000               9
        55.3200               8
        55.3400               5
        55.3600              11
        55.3800               5
        55.4000               1
        55.4200               6
        55.4400               2
        55.4600               2
        55.4800               4
        55.5000               5
        55.5200               5
        55.5400               4
        55.5600               4
        55.5800               2
        55.6000               6
        55.6200               8
        55.6400               5
        55.6600               5
        55.6800               7
        55.7000               7
        55.7200               6
        55.7400               3
        55.7600               6
        55.7800               6
        55.8000               6
        55.8200               4
        55.8400               5
        55.8600               4
        55.8800               6
        55.9000              12
        55.9200               3
        55.9400               3
        55.9600               5
        55.9800               6
        56.0000               4
        56.0200               7
        56.0400               7
        56.0600               7
        56.0800               3
        56.1000               7
        56.1200               7
        56.1400               5
        56.1600               8
        56.1800               2
        56.2000               4
        56.2200               5
        56.2400               9
        56.2600               6
        56.2800               4
        56.3000               3
        56.3200               5
        56.3400               4
        56.3600               5
        56.3800              10
        56.4000              11
        56.4200               5
        56.4400               5
        56.4600               9
        56.4800               5
        56.5000               6
        56.5200               8
        56.5400              10
        56.5600               5
        56.5800               8
        56.6000               7
        56.6200               6
        56.6400               7
        56.6600               4
        56.6800               5
        56.7000              11
        56.7200              10
        56.7400               9
        56.7600               2
        56.7800               4
        56.8000               4
        56.8200               6
        56.8400               5
        56.8600               9
        56.8800               4
        56.9000               7
        56.9200              10
        56.9400               5
        56.9600               8
        56.9800               6
        57.0000               4
        57.0200               8
        57.0400               3
        57.0600              10
        57.0800              10
        57.1000               2
        57.1200               5
        57.1400               6
        57.1600               4
        57.1800               6
        57.2000               3
        57.2200               6
        57.2400              12
        57.2600               5
        57.2800               4
        57.3000               3
        57.3200              12
        57.3400               5
        57.3600              10
        57.3800               4
        57.4000               7
        57.4200               8
        57.4400               6
        57.4600               7
        57.4800               7
        57.5000               8
        57.5200               2
        57.5400               4
        57.5600               4
        57.5800               5
        57.6000               4
        57.6200               7
        57.6400              12
        57.6600               6
        57.6800               6
        57.7000               3
        57.7200               6
        57.7400               7
        57.7600               5
        57.7800               5
        57.8000               6
        57.8200               8
        57.8400               6
        57.8600               9
        57.8800               3
        57.9000               8
        57.9200               7
        57.9400               4
        57.9600               6
        57.9800               3
        58.0000               4
        58.0200               5
        58.0400               6
        58.0600               6
        58.0800               2
        58.1000               2
        58.1200              10
        58.1400               2
        58.1600               5
        58.1800               6
        58.2000              11
        58.2200               7
        58.2400               4
        58.2600               2
        58.2800               3
        58.3000               6
        58.3200               3
        58.3400              10
        58.3600               2
        58.3800               7
        58.4000               4
        58.4200               8
        58.4400               4
        58.4600               7
        58.4800               6
        58.5000               4
        58.5200               6
        58.5400               4
        58.5600               2
        58.5800               5
        58.6000               8
        58.6200               9
        58.6400               3
        58.6600               5
        58.6800               4
        58.7000               6
        58.7200               2
        58.7400               4
        58.7600               4
        58.7800               3
        58.8000               8
        58.8200               3
        58.8400               8
        58.8600               6
        58.8800              11
        58.9000               6
        58.9200               9
        58.9400               6
        58.9600               5
        58.9800               3
        59.0000               7
        59.0200               5
        59.0400               4
        59.0600               4
        59.0800               4
        59.1000               3
        59.1200               7
        59.1400               3
        59.1600               6
        59.1800               3
        59.2000               3
        59.2200               5
        59.2400               4
        59.2600               7
        59.2800               3
        59.3000               9
        59.3200               2
        59.3400               8
        59.3600               7
        59.3800               4
        59.4000               6
        59.4200               6
        59.4400               4
        59.4600               3
        59.4800               3
        59.5000               5
        59.5200               7
        59.5400               7
        59.5600               5
        59.5800               7
        59.6000               6
        59.6200               3
        59.6400               5
        59.6600               4
        59.6800               4
        59.7000               4
        59.7200               7
        59.7400               4
        59.7600               3
        59.7800               9
        59.8000               7
        59.8200               6
        59.8400               3
        59.8600               2
        59.8800               3
        59.9000               7
        59.9200               2
        59.9400               2
        59.9600               3
        59.9800               5
        60.0000               9
