# Supplementary material for: Development of Abiraterone Acetate Nanocrystal Tablets to Enhance Oral Bioavailability: Formulation Optimization, Characterization, In Vitro Dissolution and Pharmacokinetic Evaluation
Source: Pharmaceutics. 2022 May 26;14(6):1134. doi: 10.3390/pharmaceutics14061134 (PMC9228621; doi:10.3390/pharmaceutics14061134)
Supplement: Supplementary file 1 [file pharmaceutics-14-01134-s001.zip › pharmaceutics-1721084-supplementary/Supplementary/XRD/N20201119API.xls]

## Sheet: Sheet3
						X射线衍射测试报告
D8 Advance X-ray Diffractometer			Sample:	API			.:	No	File Name:	N20201119API
Anode	Wavelength 1	Wavelength 2	Generator	Generator	Step	StepTime	Start Angle	End Angle	Slit	Date
Cu	1.5406A°	1.54443A°	40 KV	40 mA	0.02°	0.30s	3.00°	60.00°	1.0/1.0/Ni/0.2	Nov-19-2020
NO.	Angle	d value	Intensity	Intensity %	NO.	Angle	d value	Intensity	Intensity %	NO.	Angle	d value	Intensity	Intensity %
1	5.841	15.118	765	69.9	14	22.449	3.957	188	17.2	27
2	9.498	9.304	135	12.3	15	23.056	3.855	251	22.9	28
3	12.048	7.34	584	53.4	16	24.303	3.659	125	11.4	29
4	12.567	7.038	117	10.7	17	25.405	3.503	112	10.2	30
5	14.81	5.977	693	63.3	18	26.858	3.317	85.3	7.8	31
6	15.082	5.87	670	61.3	19	27.514	3.239	132	12	32
7	15.921	5.562	419	38.3	20	28	3.184	61.4	5.6	33
8	17.197	5.152	160	14.7	21	29.873	2.989	83.8	7.7	34
9	18.344	4.833	1094	100	22	38.807	2.319	59.2	5.4	35
10	19.012	4.664	526	48.1	23	45.476	1.993	51.2	4.7	36
11	19.765	4.488	171	15.7	24	47.529	1.912	42.1	3.8	37
12	21.666	4.098	497	45.4	25					38
13	21.88	4.059	315	28.8	26					39
