# Supplementary material for: Development of Abiraterone Acetate Nanocrystal Tablets to Enhance Oral Bioavailability: Formulation Optimization, Characterization, In Vitro Dissolution and Pharmacokinetic Evaluation
Source: Pharmaceutics. 2022 May 26;14(6):1134. doi: 10.3390/pharmaceutics14061134 (PMC9228621; doi:10.3390/pharmaceutics14061134)
Supplement: Supplementary file 1 [file pharmaceutics-14-01134-s001.zip › pharmaceutics-1721084-supplementary/Supplementary/XRD/N20201119API-2.xls]

## Sheet: Created by PowDLL Converter
N20201119API-2
3	19
3.02	13
3.04	12
3.06	13
3.08	18
3.1	13
3.12	9
3.14	14
3.16	20
3.18	11
3.2	18
3.22	20
3.24	9
3.26	10
3.28	18
3.3	18
3.32	15
3.34	14
3.36	16
3.38	19
3.4	16
3.42	11
3.44	13
3.46	8
3.48	13
3.5	20
3.52	15
3.54	11
3.56	9
3.58	13
3.6	15
3.62	8
3.64	17
3.66	11
3.68	16
3.7	18
3.72	9
3.74	14
3.76	12
3.78	19
3.8	12
3.82	7
3.84	10
3.86	4
3.88	14
3.9	15
3.92	14
3.94	15
3.96	22
3.98	16
4	14
4.02	9
4.04	14
4.06	20
4.08	17
4.1	14
4.12	6
4.14	13
4.16	12
4.18	17
4.2	8
4.22	8
4.24	13
4.26	10
4.28	10
4.3	14
4.32	13
4.34	6
4.36	12
4.38	12
4.4	7
4.42	4
4.44	12
4.46	9
4.48	13
4.5	18
4.52	15
4.54	11
4.56	11
4.58	10
4.6	9
4.62	8
4.64	19
4.66	7
4.68	15
4.7	7
4.72	10
4.74	18
4.76	13
4.78	7
4.8	9
4.82	13
4.84	14
4.86	21
4.88	10
4.9	7
4.92	16
4.94	8
4.96	13
4.98	11
5	11
5.02	7
5.04	4
5.06	11
5.08	16
5.1	7
5.12	14
5.14	10
5.16	10
5.18	9
5.2	6
5.22	12
5.24	7
5.26	10
5.28	21
5.3	15
5.32	15
5.34	11
5.36	13
5.38	10
5.4	6
5.42	13
5.44	20
5.46	19
5.48	27
5.5	15
5.52	14
5.54	38
5.56	22
5.58	27
5.6	39
5.62	35
5.64	42
5.66	51
5.68	42
5.7	59
5.72	64
5.74	92
5.76	95
5.78	159
5.8	196
5.82	377
5.84	501
5.86	455
5.88	303
5.9	108
5.92	42
5.94	24
5.96	24
5.98	26
6	34
6.02	22
6.04	20
6.06	19
6.08	14
6.1	14
6.12	15
6.14	10
6.16	13
6.18	12
6.2	16
6.22	15
6.24	10
6.26	11
6.28	17
6.3	13
6.32	14
6.34	12
6.36	15
6.38	20
6.4	13
6.42	18
6.44	14
6.46	11
6.48	14
6.5	13
6.52	11
6.54	13
6.56	15
6.58	14
6.6	9
6.62	18
6.64	9
6.66	17
6.68	13
6.7	19
6.72	13
6.74	6
6.76	13
6.78	13
6.8	8
6.82	13
6.84	9
6.86	9
6.88	8
6.9	10
6.92	11
6.94	18
6.96	9
6.98	14
7	6
7.02	6
7.04	11
7.06	13
7.08	12
7.1	6
7.12	9
7.14	6
7.16	10
7.18	10
7.2	6
7.22	6
7.24	13
7.26	8
7.28	10
7.3	6
7.32	7
7.34	5
7.36	7
7.38	16
7.4	7
7.42	15
7.44	7
7.46	4
7.48	11
7.5	12
7.52	11
7.54	7
7.56	11
7.58	14
7.6	13
7.62	12
7.64	6
7.66	6
7.68	5
7.7	9
7.72	11
7.74	11
7.76	9
7.78	10
7.8	13
7.82	14
7.84	10
7.86	10
7.88	6
7.9	11
7.92	10
7.94	9
7.96	10
7.98	13
8	6
8.02	11
8.04	8
8.06	7
8.08	13
8.1	15
8.12	4
8.14	11
8.16	9
8.18	6
8.2	5
8.22	12
8.24	11
8.26	8
8.28	4
8.3	13
8.32	10
8.34	13
8.36	7
8.38	7
8.4	7
8.42	7
8.44	9
8.46	7
8.48	10
8.5	6
8.52	5
8.54	10
8.56	12
8.58	20
8.6	16
8.62	10
8.64	14
8.66	17
8.68	12
8.7	12
8.72	15
8.74	16
8.76	13
8.78	16
8.8	11
8.82	9
8.84	10
8.86	8
8.88	8
8.9	9
8.92	9
8.94	9
8.96	7
8.98	10
9	11
9.02	9
9.04	9
9.06	14
9.08	14
9.1	19
9.12	12
9.14	10
9.16	10
9.18	4
9.2	14
9.22	19
9.24	20
9.26	13
9.28	19
9.3	14
9.32	16
9.34	12
9.36	24
9.38	25
9.4	26
9.42	31
9.44	38
9.46	52
9.48	55
9.5	65
9.52	58
9.54	56
9.56	42
9.58	21
9.6	23
9.62	22
9.64	10
9.66	14
9.68	14
9.7	19
9.72	13
9.74	11
9.76	10
9.78	12
9.8	7
9.82	7
9.84	6
9.86	6
9.88	13
9.9	5
9.92	19
9.94	11
9.96	10
9.98	14
10	10
10.02	13
10.04	11
10.06	10
10.08	11
10.1	12
10.12	11
10.14	13
10.16	13
10.18	12
10.2	10
10.22	12
10.24	13
10.26	18
10.28	9
10.3	18
10.32	15
10.34	19
10.36	11
10.38	12
10.4	14
10.42	12
10.44	12
10.46	12
10.48	14
10.5	10
10.52	11
10.54	14
10.56	10
10.58	14
10.6	13
10.62	11
10.64	8
10.66	17
10.68	12
10.7	17
10.72	19
10.74	24
10.76	21
10.78	21
10.8	20
10.82	36
10.84	14
10.86	9
10.88	17
10.9	18
10.92	21
10.94	12
10.96	7
10.98	13
11	13
11.02	15
11.04	14
11.06	15
11.08	15
11.1	13
11.12	9
11.14	10
11.16	17
11.18	10
11.2	14
11.22	10
11.24	15
11.26	9
11.28	9
11.3	12
11.32	19
11.34	14
11.36	7
11.38	13
11.4	13
11.42	11
11.44	8
11.46	12
11.48	13
11.5	5
11.52	15
11.54	16
11.56	19
11.58	26
11.6	11
11.62	13
11.64	21
11.66	24
11.68	19
11.7	27
11.72	30
11.74	15
11.76	33
11.78	25
11.8	34
11.82	45
11.84	52
11.86	50
11.88	54
11.9	74
11.92	84
11.94	90
11.96	96
11.98	158
12	194
12.02	190
12.04	240
12.06	199
12.08	273
12.1	242
12.12	242
12.14	153
12.16	93
12.18	46
12.2	44
12.22	21
12.24	29
12.26	32
12.28	16
12.3	28
12.32	29
12.34	26
12.36	24
12.38	21
12.4	22
12.42	33
12.44	26
12.46	33
12.48	32
12.5	27
12.52	42
12.54	49
12.56	37
12.58	50
12.6	62
12.62	47
12.64	56
12.66	32
12.68	29
12.7	25
12.72	25
12.74	26
12.76	20
12.78	32
12.8	32
12.82	31
12.84	35
12.86	28
12.88	22
12.9	22
12.92	20
12.94	14
12.96	14
12.98	21
13	22
13.02	11
13.04	21
13.06	11
13.08	14
13.1	20
13.12	10
13.14	12
13.16	20
13.18	15
13.2	15
13.22	12
13.24	15
13.26	18
13.28	18
13.3	19
13.32	7
13.34	16
13.36	18
13.38	21
13.4	19
13.42	23
13.44	22
13.46	10
13.48	12
13.5	12
13.52	11
13.54	20
13.56	9
13.58	17
13.6	20
13.62	16
13.64	11
13.66	13
13.68	19
13.7	13
13.72	19
13.74	15
13.76	9
13.78	16
13.8	16
13.82	19
13.84	17
13.86	16
13.88	11
13.9	20
13.92	11
13.94	11
13.96	16
13.98	18
14	22
14.02	19
14.04	15
14.06	12
14.08	18
14.1	14
14.12	16
14.14	20
14.16	22
14.18	7
14.2	18
14.22	19
14.24	17
14.26	18
14.28	27
14.3	14
14.32	17
14.34	18
14.36	19
14.38	21
14.4	27
14.42	28
14.44	36
14.46	28
14.48	38
14.5	36
14.52	32
14.54	44
14.56	65
14.58	52
14.6	65
14.62	96
14.64	94
14.66	101
14.68	124
14.7	137
14.72	159
14.74	194
14.76	209
14.78	235
14.8	278
14.82	304
14.84	310
14.86	319
14.88	243
14.9	205
14.92	157
14.94	122
14.96	131
14.98	118
15	147
15.02	171
15.04	171
15.06	228
15.08	285
15.1	263
15.12	287
15.14	284
15.16	217
15.18	182
15.2	89
15.22	75
15.24	57
15.26	30
15.28	27
15.3	33
15.32	32
15.34	27
15.36	22
15.38	22
15.4	29
15.42	20
15.44	25
15.46	36
15.48	26
15.5	37
15.52	26
15.54	27
15.56	46
15.58	34
15.6	49
15.62	38
15.64	39
15.66	37
15.68	46
15.7	53
15.72	46
15.74	60
15.76	58
15.78	84
15.8	96
15.82	101
15.84	123
15.86	128
15.88	162
15.9	151
15.92	169
15.94	157
15.96	192
15.98	185
16	171
16.02	117
16.04	64
16.06	46
16.08	38
16.1	35
16.12	29
16.14	20
16.16	21
16.18	22
16.2	22
16.22	14
16.24	15
16.26	17
16.28	21
16.3	22
16.32	19
16.34	15
16.36	23
16.38	22
16.4	21
16.42	25
16.44	22
16.46	22
16.48	16
16.5	23
16.52	18
16.54	31
16.56	31
16.58	22
16.6	21
16.62	21
16.64	33
16.66	27
16.68	21
16.7	15
16.72	16
16.74	16
16.76	17
16.78	19
16.8	21
16.82	16
16.84	30
16.86	14
16.88	17
16.9	13
16.92	14
16.94	31
16.96	28
16.98	29
17	28
17.02	31
17.04	33
17.06	39
17.08	45
17.1	46
17.12	46
17.14	64
17.16	52
17.18	67
17.2	62
17.22	73
17.24	71
17.26	62
17.28	59
17.3	50
17.32	35
17.34	34
17.36	25
17.38	31
17.4	19
17.42	34
17.44	28
17.46	20
17.48	15
17.5	19
17.52	21
17.54	23
17.56	20
17.58	17
17.6	17
17.62	19
17.64	19
17.66	18
17.68	19
17.7	21
17.72	23
17.74	13
17.76	24
17.78	23
17.8	16
17.82	23
17.84	24
17.86	28
17.88	28
17.9	32
17.92	17
17.94	14
17.96	26
17.98	33
18	32
18.02	39
18.04	55
18.06	45
18.08	55
18.1	77
18.12	62
18.14	88
18.16	103
18.18	121
18.2	142
18.22	164
18.24	161
18.26	183
18.28	234
18.3	363
18.32	427
18.34	480
18.36	493
18.38	442
18.4	384
18.42	395
18.44	306
18.46	224
18.48	180
18.5	123
18.52	97
18.54	63
18.56	45
18.58	51
18.6	57
18.62	59
18.64	60
18.66	62
18.68	61
18.7	65
18.72	106
18.74	79
18.76	109
18.78	124
18.8	138
18.82	152
18.84	156
18.86	195
18.88	194
18.9	197
18.92	202
18.94	223
18.96	221
18.98	238
19	212
19.02	213
19.04	241
19.06	221
19.08	217
19.1	218
19.12	193
19.14	155
19.16	114
19.18	87
19.2	65
19.22	42
19.24	38
19.26	33
19.28	34
19.3	26
19.32	29
19.34	23
19.36	25
19.38	24
19.4	27
19.42	15
19.44	30
19.46	28
19.48	30
19.5	29
19.52	22
19.54	29
19.56	22
19.58	32
19.6	36
19.62	26
19.64	27
19.66	35
19.68	35
19.7	53
19.72	38
19.74	55
19.76	79
19.78	73
19.8	79
19.82	67
19.84	68
19.86	48
19.88	29
19.9	31
19.92	26
19.94	23
19.96	16
19.98	18
20	17
20.02	20
20.04	19
20.06	20
20.08	17
20.1	14
20.12	23
20.14	14
20.16	21
20.18	15
20.2	16
20.22	13
20.24	15
20.26	15
20.28	11
20.3	29
20.32	16
20.34	18
20.36	9
20.38	16
20.4	13
20.42	10
20.44	17
20.46	19
20.48	21
20.5	13
20.52	16
20.54	17
20.56	16
20.58	8
20.6	23
20.62	20
20.64	14
20.66	16
20.68	17
20.7	19
20.72	14
20.74	9
20.76	16
20.78	20
20.8	16
20.82	15
20.84	14
20.86	23
20.88	22
20.9	16
20.92	20
20.94	19
20.96	12
20.98	22
21	9
21.02	19
21.04	20
21.06	10
21.08	22
21.1	17
21.12	21
21.14	28
21.16	16
21.18	21
21.2	24
21.22	32
21.24	16
21.26	20
21.28	21
21.3	33
21.32	15
21.34	23
21.36	20
21.38	30
21.4	42
21.42	44
21.44	49
21.46	57
21.48	52
21.5	63
21.52	79
21.54	94
21.56	98
21.58	109
21.6	130
21.62	117
21.64	158
21.66	201
21.68	198
21.7	244
21.72	209
21.74	165
21.76	156
21.78	144
21.8	112
21.82	97
21.84	106
21.86	149
21.88	137
21.9	135
21.92	138
21.94	103
21.96	82
21.98	69
22	41
22.02	34
22.04	24
22.06	18
22.08	21
22.1	29
22.12	30
22.14	24
22.16	14
22.18	31
22.2	20
22.22	37
22.24	31
22.26	31
22.28	29
22.3	40
22.32	47
22.34	31
22.36	66
22.38	44
22.4	89
22.42	91
22.44	68
22.46	82
22.48	73
22.5	71
22.52	76
22.54	68
22.56	48
22.58	37
22.6	31
22.62	27
22.64	20
22.66	21
22.68	14
22.7	24
22.72	23
22.74	25
22.76	38
22.78	36
22.8	35
22.82	31
22.84	33
22.86	32
22.88	53
22.9	53
22.92	59
22.94	72
22.96	50
22.98	63
23	95
23.02	77
23.04	117
23.06	101
23.08	110
23.1	113
23.12	90
23.14	76
23.16	59
23.18	45
23.2	31
23.22	36
23.24	34
23.26	29
23.28	29
23.3	25
23.32	32
23.34	37
23.36	36
23.38	29
23.4	39
23.42	45
23.44	30
23.46	35
23.48	39
23.5	27
23.52	29
23.54	26
23.56	22
23.58	27
23.6	41
23.62	29
23.64	36
23.66	23
23.68	23
23.7	36
23.72	29
23.74	30
23.76	34
23.78	35
23.8	24
23.82	21
23.84	17
23.86	19
23.88	20
23.9	12
23.92	14
23.94	15
23.96	19
23.98	19
24	14
24.02	17
24.04	18
24.06	23
24.08	22
24.1	21
24.12	19
24.14	14
24.16	37
24.18	24
24.2	25
24.22	40
24.24	40
24.26	47
24.28	52
24.3	43
24.32	44
24.34	60
24.36	59
24.38	39
24.4	41
24.42	32
24.44	27
24.46	16
24.48	17
24.5	16
24.52	15
24.54	17
24.56	20
24.58	15
24.6	17
24.62	20
24.64	11
24.66	15
24.68	21
24.7	8
24.72	16
24.74	21
24.76	21
24.78	13
24.8	14
24.82	17
24.84	11
24.86	19
24.88	13
24.9	15
24.92	6
24.94	20
24.96	15
24.98	18
25	23
25.02	15
25.04	8
25.06	18
25.08	26
25.1	15
25.12	23
25.14	23
25.16	22
25.18	32
25.2	34
25.22	28
25.24	31
25.26	35
25.28	39
25.3	34
25.32	48
25.34	43
25.36	34
25.38	44
25.4	48
25.42	56
25.44	52
25.46	43
25.48	54
25.5	30
25.52	34
25.54	31
25.56	24
25.58	33
25.6	22
25.62	13
25.64	15
25.66	11
25.68	8
25.7	19
25.72	20
25.74	19
25.76	15
25.78	15
25.8	15
25.82	16
25.84	24
25.86	18
25.88	19
25.9	28
25.92	25
25.94	17
25.96	27
25.98	22
26	24
26.02	38
26.04	29
26.06	23
26.08	28
26.1	26
26.12	24
26.14	14
26.16	19
26.18	16
26.2	15
26.22	17
26.24	22
26.26	18
26.28	15
26.3	18
26.32	17
26.34	19
26.36	15
26.38	10
26.4	21
26.42	22
26.44	23
26.46	23
26.48	10
26.5	15
26.52	23
26.54	13
26.56	23
26.58	16
26.6	9
26.62	14
26.64	24
26.66	17
26.68	18
26.7	19
26.72	40
26.74	13
26.76	33
26.78	25
26.8	22
26.82	30
26.84	35
26.86	36
26.88	40
26.9	31
26.92	36
26.94	28
26.96	26
26.98	17
27	14
27.02	15
27.04	18
27.06	12
27.08	14
27.1	14
27.12	15
27.14	14
27.16	18
27.18	16
27.2	14
27.22	19
27.24	20
27.26	16
27.28	19
27.3	23
27.32	23
27.34	26
27.36	33
27.38	37
27.4	24
27.42	42
27.44	43
27.46	31
27.48	50
27.5	45
27.52	57
27.54	61
27.56	58
27.58	57
27.6	50
27.62	22
27.64	35
27.66	29
27.68	41
27.7	14
27.72	17
27.74	21
27.76	17
27.78	18
27.8	10
27.82	15
27.84	29
27.86	18
27.88	19
27.9	24
27.92	17
27.94	13
27.96	25
27.98	23
28	24
28.02	34
28.04	24
28.06	27
28.08	22
28.1	16
28.12	14
28.14	12
28.16	15
28.18	8
28.2	10
28.22	11
28.24	12
28.26	7
28.28	13
28.3	10
28.32	8
28.34	10
28.36	7
28.38	13
28.4	9
28.42	5
28.44	4
28.46	5
28.48	12
28.5	4
28.52	11
28.54	4
28.56	12
28.58	9
28.6	10
28.62	12
28.64	11
28.66	9
28.68	12
28.7	15
28.72	14
28.74	8
28.76	9
28.78	10
28.8	16
28.82	10
28.84	12
28.86	6
28.88	8
28.9	4
28.92	16
28.94	5
28.96	15
28.98	8
29	10
29.02	11
29.04	11
29.06	12
29.08	12
29.1	6
29.12	11
29.14	9
29.16	14
29.18	10
29.2	17
29.22	11
29.24	16
29.26	18
29.28	14
29.3	12
29.32	16
29.34	15
29.36	13
29.38	12
29.4	12
29.42	12
29.44	17
29.46	15
29.48	13
29.5	14
29.52	21
29.54	21
29.56	23
29.58	16
29.6	11
29.62	14
29.64	15
29.66	20
29.68	23
29.7	21
29.72	19
29.74	18
29.76	21
29.78	22
29.8	20
29.82	25
29.84	37
29.86	32
29.88	32
29.9	30
29.92	32
29.94	34
29.96	36
29.98	23
30	14
30.02	17
30.04	19
30.06	19
30.08	16
30.1	17
30.12	15
30.14	13
30.16	9
30.18	13
30.2	19
30.22	10
30.24	10
30.26	14
30.28	14
30.3	16
30.32	14
30.34	13
30.36	11
30.38	7
30.4	11
30.42	12
30.44	10
30.46	15
30.48	16
30.5	16
30.52	17
30.54	11
30.56	10
30.58	18
30.6	15
30.62	18
30.64	9
30.66	9
30.68	5
30.7	2
30.72	10
30.74	12
30.76	17
30.78	10
30.8	7
30.82	13
30.84	8
30.86	16
30.88	10
30.9	12
30.92	14
30.94	14
30.96	8
30.98	15
31	16
31.02	16
31.04	12
31.06	15
31.08	12
31.1	15
31.12	15
31.14	15
31.16	19
31.18	14
31.2	13
31.22	13
31.24	10
31.26	9
31.28	7
31.3	15
31.32	7
31.34	12
31.36	6
31.38	13
31.4	14
31.42	12
31.44	5
31.46	13
31.48	5
31.5	15
31.52	8
31.54	6
31.56	9
31.58	14
31.6	11
31.62	11
31.64	11
31.66	9
31.68	5
31.7	15
31.72	2
31.74	10
31.76	11
31.78	10
31.8	7
31.82	6
31.84	10
31.86	12
31.88	8
31.9	9
31.92	13
31.94	13
31.96	15
31.98	9
32	16
32.02	12
32.04	15
32.06	17
32.08	12
32.1	12
32.12	21
32.14	16
32.16	22
32.18	16
32.2	37
32.22	20
32.24	18
32.26	17
32.28	16
32.3	24
32.32	14
32.34	8
32.36	18
32.38	19
32.4	10
32.42	15
32.44	5
32.46	18
32.48	8
32.5	10
32.52	7
32.54	7
32.56	7
32.58	9
32.6	12
32.62	6
32.64	9
32.66	10
32.68	8
32.7	11
32.72	7
32.74	14
32.76	2
32.78	14
32.8	14
32.82	13
32.84	6
32.86	17
32.88	10
32.9	9
32.92	11
32.94	6
32.96	9
32.98	5
33	5
33.02	9
33.04	6
33.06	6
33.08	10
33.1	12
33.12	10
33.14	12
33.16	6
33.18	5
33.2	12
33.22	14
33.24	8
33.26	11
33.28	7
33.3	14
33.32	11
33.34	7
33.36	8
33.38	13
33.4	9
33.42	9
33.44	5
33.46	10
33.48	15
33.5	10
33.52	7
33.54	13
33.56	15
33.58	7
33.6	16
33.62	7
33.64	14
33.66	10
33.68	11
33.7	12
33.72	10
33.74	10
33.76	11
33.78	17
33.8	6
33.82	8
33.84	8
33.86	11
33.88	12
33.9	8
33.92	11
33.94	6
33.96	6
33.98	10
34	9
34.02	7
34.04	6
34.06	9
34.08	9
34.1	12
34.12	4
34.14	11
34.16	3
34.18	9
34.2	11
34.22	10
34.24	15
34.26	9
34.28	14
34.3	10
34.32	9
34.34	17
34.36	10
34.38	14
34.4	13
34.42	17
34.44	16
34.46	14
34.48	20
34.5	17
34.52	11
34.54	18
34.56	19
34.58	12
34.6	16
34.62	9
34.64	12
34.66	11
34.68	15
34.7	14
34.72	13
34.74	10
34.76	9
34.78	10
34.8	11
34.82	19
34.84	16
34.86	16
34.88	20
34.9	10
34.92	17
34.94	15
34.96	8
34.98	12
35	15
35.02	9
35.04	15
35.06	7
35.08	9
35.1	8
35.12	5
35.14	8
35.16	13
35.18	5
35.2	5
35.22	9
35.24	4
35.26	12
35.28	7
35.3	12
35.32	8
35.34	9
35.36	7
35.38	12
35.4	9
35.42	5
35.44	12
35.46	9
35.48	8
35.5	6
35.52	12
35.54	16
35.56	8
35.58	9
35.6	11
35.62	7
35.64	12
35.66	12
35.68	10
35.7	12
35.72	11
35.74	7
35.76	14
35.78	10
35.8	4
35.82	14
35.84	16
35.86	16
35.88	3
35.9	11
35.92	10
35.94	2
35.96	17
35.98	9
36	8
36.02	14
36.04	11
36.06	11
36.08	10
36.1	16
36.12	6
36.14	8
36.16	6
36.18	6
36.2	6
36.22	9
36.24	13
36.26	14
36.28	8
36.3	11
36.32	11
36.34	17
36.36	7
36.38	13
36.4	26
36.42	19
36.44	21
36.46	11
36.48	10
36.5	11
36.52	15
36.54	15
36.56	22
36.58	19
36.6	16
36.62	20
36.64	16
36.66	20
36.68	23
36.7	25
36.72	20
36.74	19
36.76	17
36.78	28
36.8	26
36.82	32
36.84	18
36.86	35
36.88	23
36.9	24
36.92	25
36.94	24
36.96	18
36.98	14
37	22
37.02	20
37.04	20
37.06	10
37.08	15
37.1	18
37.12	10
37.14	8
37.16	13
37.18	13
37.2	11
37.22	11
37.24	13
37.26	8
37.28	10
37.3	9
37.32	8
37.34	13
37.36	13
37.38	14
37.4	15
37.42	8
37.44	16
37.46	15
37.48	17
37.5	13
37.52	19
37.54	18
37.56	18
37.58	30
37.6	15
37.62	11
37.64	17
37.66	17
37.68	21
37.7	17
37.72	15
37.74	17
37.76	17
37.78	11
37.8	18
37.82	13
37.84	13
37.86	16
37.88	7
37.9	9
37.92	7
37.94	9
37.96	9
37.98	15
38	13
38.02	11
38.04	10
38.06	8
38.08	12
38.1	8
38.12	12
38.14	14
38.16	18
38.18	9
38.2	14
38.22	11
38.24	19
38.26	12
38.28	11
38.3	8
38.32	14
38.34	27
38.36	18
38.38	6
38.4	7
38.42	18
38.44	14
38.46	19
38.48	19
38.5	17
38.52	18
38.54	12
38.56	21
38.58	18
38.6	12
38.62	19
38.64	11
38.66	19
38.68	20
38.7	14
38.72	17
38.74	16
38.76	26
38.78	21
38.8	23
38.82	24
38.84	22
38.86	27
38.88	16
38.9	19
38.92	18
38.94	19
38.96	13
38.98	6
39	11
39.02	10
39.04	13
39.06	16
39.08	6
39.1	18
39.12	12
39.14	13
39.16	10
39.18	7
39.2	10
39.22	11
39.24	20
39.26	17
39.28	22
39.3	15
39.32	11
39.34	5
39.36	17
39.38	13
39.4	16
39.42	7
39.44	12
39.46	8
39.48	8
39.5	12
39.52	14
39.54	7
39.56	14
39.58	15
39.6	11
39.62	19
39.64	12
39.66	19
39.68	16
39.7	11
39.72	16
39.74	20
39.76	14
39.78	13
39.8	16
39.82	13
39.84	19
39.86	10
39.88	15
39.9	19
39.92	6
39.94	12
39.96	18
39.98	11
40	11
40.02	16
40.04	16
40.06	10
40.08	11
40.1	13
40.12	14
40.14	14
40.16	10
40.18	13
40.2	12
40.22	12
40.24	8
40.26	17
40.28	15
40.3	16
40.32	8
40.34	14
40.36	16
40.38	17
40.4	19
40.42	28
40.44	22
40.46	13
40.48	25
40.5	16
40.52	19
40.54	13
40.56	14
40.58	15
40.6	17
40.62	14
40.64	11
40.66	14
40.68	11
40.7	11
40.72	8
40.74	11
40.76	11
40.78	14
40.8	8
40.82	17
40.84	11
40.86	12
40.88	15
40.9	10
40.92	8
40.94	6
40.96	13
40.98	11
41	12
41.02	11
41.04	12
41.06	13
41.08	11
41.1	17
41.12	12
41.14	9
41.16	11
41.18	16
41.2	11
41.22	16
41.24	9
41.26	18
41.28	8
41.3	23
41.32	22
41.34	16
41.36	17
41.38	25
41.4	15
41.42	16
41.44	16
41.46	13
41.48	11
41.5	15
41.52	15
41.54	18
41.56	17
41.58	26
41.6	11
41.62	21
41.64	29
41.66	24
41.68	23
41.7	21
41.72	17
41.74	15
41.76	27
41.78	36
41.8	26
41.82	30
41.84	19
41.86	21
41.88	19
41.9	19
41.92	21
41.94	11
41.96	19
41.98	11
42	12
42.02	7
42.04	9
42.06	14
42.08	15
42.1	14
42.12	11
42.14	11
42.16	10
42.18	9
42.2	10
42.22	11
42.24	13
42.26	11
42.28	7
42.3	13
42.32	13
42.34	14
42.36	8
42.38	7
42.4	8
42.42	12
42.44	13
42.46	14
42.48	7
42.5	11
42.52	11
42.54	9
42.56	18
42.58	14
42.6	14
42.62	13
42.64	17
42.66	13
42.68	9
42.7	13
42.72	8
42.74	9
42.76	16
42.78	17
42.8	19
42.82	9
42.84	22
42.86	16
42.88	18
42.9	11
42.92	20
42.94	23
42.96	14
[truncated: 852 more rows]
