# Supplementary material for: Development of Abiraterone Acetate Nanocrystal Tablets to Enhance Oral Bioavailability: Formulation Optimization, Characterization, In Vitro Dissolution and Pharmacokinetic Evaluation
Source: Pharmaceutics. 2022 May 26;14(6):1134. doi: 10.3390/pharmaceutics14061134 (PMC9228621; doi:10.3390/pharmaceutics14061134)
Supplement: Supplementary file 1 [file pharmaceutics-14-01134-s001.zip › pharmaceutics-1721084-supplementary/Supplementary/XRD/N20201119ZJ.UXD]

; C:\Documents and Settings\Administrator\Desktop\286\N20201119ZJ.raw(Diffrac Plus V1.01 file) converted by XCH V1.0
_FILEVERSION=2
_SITE='China'
_USER='Administrator'
_SAMPLE_CHANGER_CODE=0
_ATTACHMENTS_CODE=0
_GONIOMETER_RADIUS=217.500000
_FIXED_DIVSLIT=0.600000
_FIXED_SAMPLESLIT=0.000000
_FIXED_DETSLIT=0.100000
_MONOCHROMATOR=0
; None
_THIN_FILM='N'
_BETA_FILTER='Y'
_FIXED_ANTISLIT=0.600000
_ANALYZER_CODE=0
; None
_DATEMEASURED='19-Nov-2020 14:20:42'
_WL_UNIT='A'
_WL1=1.540600
_WL2=1.544390
_WL3=1.392220
_WLRATIO=0.500000
_ANODE='Cu'
; (Data for Range number 1)
_DRIVE='COUPLED'
_STEPTIME=0.300000
_STEPSIZE=0.020000
_STEPMODE='C'
_START=3.000000
_THETA=1.500000
_2THETA=3.000000
_KHI=0.000000
_PHI=0.000000
_X=0.000000
_Y=0.000000
_Z=0.000000
_DIVERGENCE=0.000000
_ANTISCATTER=0.000000
_DETECTOR=1
; S.C.
_HV=651.000000
_GAIN=80.000000
_LLD=0.788000
_ULD=1.866000
_DETECTORSLIT='unkn'
_AUX1=0.000000
_AUX2=0.000000
_AUX3=0.000000
_TIMESTARTED=11.000000
_TEMP_RATE=-1.000000
_TEMP_DELAY=-1.000000
_KV=40
_MA=40
_RANGE_WL=1.540600
_3DPLANE=0
_2THETACOUNTS
         3.0000              13
         3.0200              10
         3.0400               9
         3.0600              14
         3.0800               8
         3.1000               7
         3.1200              14
         3.1400              13
         3.1600              10
         3.1800               8
         3.2000              13
         3.2200               7
         3.2400              11
         3.2600              11
         3.2800              12
         3.3000              14
         3.3200              15
         3.3400               9
         3.3600              17
         3.3800              11
         3.4000               9
         3.4200              16
         3.4400              13
         3.4600               9
         3.4800              10
         3.5000              12
         3.5200              13
         3.5400              16
         3.5600               8
         3.5800              10
         3.6000              11
         3.6200              12
         3.6400              10
         3.6600              13
         3.6800              14
         3.7000              13
         3.7200               9
         3.7400              13
         3.7600               8
         3.7800               4
         3.8000               7
         3.8200               8
         3.8400              12
         3.8600              12
         3.8800              10
         3.9000              15
         3.9200              17
         3.9400              12
         3.9600              11
         3.9800              10
         4.0000              10
         4.0200              10
         4.0400              11
         4.0600               5
         4.0800              17
         4.1000              13
         4.1200              10
         4.1400              11
         4.1600               4
         4.1800               9
         4.2000              12
         4.2200              11
         4.2400              15
         4.2600              14
         4.2800              15
         4.3000               8
         4.3200               8
         4.3400              13
         4.3600              10
         4.3800               6
         4.4000               2
         4.4200               9
         4.4400              14
         4.4600              15
         4.4800              10
         4.5000              18
         4.5200              11
         4.5400              18
         4.5600               8
         4.5800              11
         4.6000               6
         4.6200               9
         4.6400              11
         4.6600              14
         4.6800              10
         4.7000              12
         4.7200               9
         4.7400              15
         4.7600               9
         4.7800              12
         4.8000              13
         4.8200              14
         4.8400               8
         4.8600              11
         4.8800              13
         4.9000              11
         4.9200               9
         4.9400               8
         4.9600               6
         4.9800              14
         5.0000              16
         5.0200               9
         5.0400               5
         5.0600               8
         5.0800              10
         5.1000               9
         5.1200              13
         5.1400               9
         5.1600              12
         5.1800               8
         5.2000               6
         5.2200              12
         5.2400              16
         5.2600               6
         5.2800               8
         5.3000              13
         5.3200              11
         5.3400              15
         5.3600              15
         5.3800              17
         5.4000               7
         5.4200               7
         5.4400               6
         5.4600              13
         5.4800               9
         5.5000              19
         5.5200               9
         5.5400               7
         5.5600              13
         5.5800              10
         5.6000              10
         5.6200              12
         5.6400              15
         5.6600               9
         5.6800              16
         5.7000              14
         5.7200              22
         5.7400              17
         5.7600              15
         5.7800              18
         5.8000              14
         5.8200              28
         5.8400              21
         5.8600              28
         5.8800              33
         5.9000              31
         5.9200              27
         5.9400              34
         5.9600              24
         5.9800              16
         6.0000              11
         6.0200              20
         6.0400               4
         6.0600              13
         6.0800               5
         6.1000              13
         6.1200              11
         6.1400              14
         6.1600              11
         6.1800              13
         6.2000               6
         6.2200              11
         6.2400              14
         6.2600              18
         6.2800              13
         6.3000              10
         6.3200              18
         6.3400              12
         6.3600              20
         6.3800              14
         6.4000              11
         6.4200              14
         6.4400               8
         6.4600               8
         6.4800               7
         6.5000              11
         6.5200              16
         6.5400              12
         6.5600               9
         6.5800              15
         6.6000              15
         6.6200              14
         6.6400               9
         6.6600              16
         6.6800              13
         6.7000              13
         6.7200              17
         6.7400              14
         6.7600              14
         6.7800               9
         6.8000               5
         6.8200              11
         6.8400               6
         6.8600               8
         6.8800              12
         6.9000              11
         6.9200               8
         6.9400              11
         6.9600               8
         6.9800               7
         7.0000               7
         7.0200               8
         7.0400               9
         7.0600              14
         7.0800               7
         7.1000              10
         7.1200               3
         7.1400              10
         7.1600              12
         7.1800               9
         7.2000              11
         7.2200               7
         7.2400               6
         7.2600               8
         7.2800              14
         7.3000              10
         7.3200               5
         7.3400               5
         7.3600              12
         7.3800               8
         7.4000              12
         7.4200               8
         7.4400               8
         7.4600               5
         7.4800               9
         7.5000               2
         7.5200              11
         7.5400              14
         7.5600              16
         7.5800               8
         7.6000              14
         7.6200              16
         7.6400              11
         7.6600              11
         7.6800              13
         7.7000              18
         7.7200              12
         7.7400              11
         7.7600              12
         7.7800               7
         7.8000               6
         7.8200              13
         7.8400               9
         7.8600               8
         7.8800               6
         7.9000              10
         7.9200              14
         7.9400              11
         7.9600               9
         7.9800               4
         8.0000               6
         8.0200               5
         8.0400              20
         8.0600              11
         8.0800              12
         8.1000              15
         8.1200              11
         8.1400              13
         8.1600              10
         8.1800              13
         8.2000              10
         8.2200              13
         8.2400              16
         8.2600              15
         8.2800               7
         8.3000              13
         8.3200              14
         8.3400               7
         8.3600               8
         8.3800              23
         8.4000               9
         8.4200              16
         8.4400               8
         8.4600              12
         8.4800              18
         8.5000              13
         8.5200               7
         8.5400               8
         8.5600              14
         8.5800              20
         8.6000               8
         8.6200              11
         8.6400              11
         8.6600               7
         8.6800              13
         8.7000              17
         8.7200              15
         8.7400              16
         8.7600               9
         8.7800               8
         8.8000              11
         8.8200              14
         8.8400              11
         8.8600              12
         8.8800              13
         8.9000              18
         8.9200              11
         8.9400              12
         8.9600              14
         8.9800              13
         9.0000              11
         9.0200              11
         9.0400               7
         9.0600              10
         9.0800              15
         9.1000              12
         9.1200              14
         9.1400               5
         9.1600              13
         9.1800              13
         9.2000              10
         9.2200              15
         9.2400              20
         9.2600              20
         9.2800              19
         9.3000              20
         9.3200              20
         9.3400              25
         9.3600              25
         9.3800              27
         9.4000              28
         9.4200              44
         9.4400              39
         9.4600              51
         9.4800              50
         9.5000              82
         9.5200             115
         9.5400              80
         9.5600             106
         9.5800              96
         9.6000             129
         9.6200              94
         9.6400              84
         9.6600              97
         9.6800              86
         9.7000              69
         9.7200              88
         9.7400              76
         9.7600              77
         9.7800              68
         9.8000              41
         9.8200              30
         9.8400              24
         9.8600              21
         9.8800              20
         9.9000              15
         9.9200              19
         9.9400              21
         9.9600              25
         9.9800              20
        10.0000              27
        10.0200              16
        10.0400              14
        10.0600              19
        10.0800              13
        10.1000               9
        10.1200              21
        10.1400              23
        10.1600              15
        10.1800               9
        10.2000              13
        10.2200              14
        10.2400              16
        10.2600              18
        10.2800              17
        10.3000              15
        10.3200              13
        10.3400              17
        10.3600              17
        10.3800              27
        10.4000              31
        10.4200              18
        10.4400              17
        10.4600              10
        10.4800              10
        10.5000               5
        10.5200              13
        10.5400              20
        10.5600              20
        10.5800              17
        10.6000              13
        10.6200              14
        10.6400               8
        10.6600              12
        10.6800              17
        10.7000              13
        10.7200              15
        10.7400              20
        10.7600              26
        10.7800              12
        10.8000              16
        10.8200              16
        10.8400              24
        10.8600              20
        10.8800              15
        10.9000              23
        10.9200              12
        10.9400              15
        10.9600              13
        10.9800              14
        11.0000              16
        11.0200              13
        11.0400              16
        11.0600              18
        11.0800              13
        11.1000              15
        11.1200               7
        11.1400              16
        11.1600               9
        11.1800              14
        11.2000              16
        11.2200               7
        11.2400              15
        11.2600              18
        11.2800              16
        11.3000              20
        11.3200              14
        11.3400              14
        11.3600              23
        11.3800              17
        11.4000              22
        11.4200              10
        11.4400              17
        11.4600              18
        11.4800              22
        11.5000              22
        11.5200              16
        11.5400              24
        11.5600              17
        11.5800              19
        11.6000              20
        11.6200              16
        11.6400              24
        11.6600              26
        11.6800              24
        11.7000              28
        11.7200              12
        11.7400              25
        11.7600              28
        11.7800              21
        11.8000              18
        11.8200              24
        11.8400              23
        11.8600              23
        11.8800              30
        11.9000              38
        11.9200              26
        11.9400              24
        11.9600              42
        11.9800              32
        12.0000              48
        12.0200              52
        12.0400              64
        12.0600              74
        12.0800              74
        12.1000              69
        12.1200              77
        12.1400              87
        12.1600              95
        12.1800              59
        12.2000              45
        12.2200              44
        12.2400              32
        12.2600              45
        12.2800              30
        12.3000              33
        12.3200              26
        12.3400              20
        12.3600              27
        12.3800              20
        12.4000              25
        12.4200              23
        12.4400              26
        12.4600              28
        12.4800              14
        12.5000              19
        12.5200              18
        12.5400              25
        12.5600              35
        12.5800              29
        12.6000              29
        12.6200              33
        12.6400              36
        12.6600              36
        12.6800              32
        12.7000              28
        12.7200              27
        12.7400              31
        12.7600              24
        12.7800              33
        12.8000              27
        12.8200              25
        12.8400              18
        12.8600              27
        12.8800              23
        12.9000              15
        12.9200              24
        12.9400              15
        12.9600              27
        12.9800              30
        13.0000              33
        13.0200              23
        13.0400              21
        13.0600              27
        13.0800              23
        13.1000              23
        13.1200              21
        13.1400              32
        13.1600              24
        13.1800              30
        13.2000              36
        13.2200              29
        13.2400              26
        13.2600              21
        13.2800              19
        13.3000              16
        13.3200              18
        13.3400              10
        13.3600              20
        13.3800              26
        13.4000              28
        13.4200              24
        13.4400              13
        13.4600              22
        13.4800              20
        13.5000              22
        13.5200              28
        13.5400              24
        13.5600              21
        13.5800              17
        13.6000              27
        13.6200              20
        13.6400              19
        13.6600              24
        13.6800              20
        13.7000              17
        13.7200              20
        13.7400              18
        13.7600              21
        13.7800              22
        13.8000              24
        13.8200              15
        13.8400              16
        13.8600              19
        13.8800              18
        13.9000              16
        13.9200              21
        13.9400              18
        13.9600              17
        13.9800              19
        14.0000              19
        14.0200              16
        14.0400              24
        14.0600              17
        14.0800              27
        14.1000              20
        14.1200              27
        14.1400              26
        14.1600              17
        14.1800              35
        14.2000              17
        14.2200              21
        14.2400              20
        14.2600              23
        14.2800              33
        14.3000              17
        14.3200              23
        14.3400              22
        14.3600              27
        14.3800              23
        14.4000              25
        14.4200              23
        14.4400              29
        14.4600              29
        14.4800              24
        14.5000              19
        14.5200              31
        14.5400              23
        14.5600              27
        14.5800              29
        14.6000              31
        14.6200              32
        14.6400              37
        14.6600              33
        14.6800              41
        14.7000              42
        14.7200              58
        14.7400              59
        14.7600              39
        14.7800              56
        14.8000              56
        14.8200              80
        14.8400             100
        14.8600             104
        14.8800              93
        14.9000              90
        14.9200             101
        14.9400              93
        14.9600              88
        14.9800              98
        15.0000              63
        15.0200              57
        15.0400              75
        15.0600              75
        15.0800              85
        15.1000              77
        15.1200              81
        15.1400              88
        15.1600              77
        15.1800              89
        15.2000             101
        15.2200              81
        15.2400              85
        15.2600              62
        15.2800              59
        15.3000              48
        15.3200              53
        15.3400              45
        15.3600              36
        15.3800              29
        15.4000              29
        15.4200              32
        15.4400              34
        15.4600              29
        15.4800              26
        15.5000              27
        15.5200              33
        15.5400              24
        15.5600              28
        15.5800              21
        15.6000              32
        15.6200              25
        15.6400              35
        15.6600              20
        15.6800              28
        15.7000              21
        15.7200              19
        15.7400              32
        15.7600              32
        15.7800              41
        15.8000              35
        15.8200              40
        15.8400              32
        15.8600              36
        15.8800              57
        15.9000              59
        15.9200              60
        15.9400              55
        15.9600              63
        15.9800              72
        16.0000              53
        16.0200              76
        16.0400              63
        16.0600              64
        16.0800              58
        16.1000              42
        16.1200              39
        16.1400              39
        16.1600              29
        16.1800              26
        16.2000              22
        16.2200              27
        16.2400              24
        16.2600              30
        16.2800              38
        16.3000              21
        16.3200              27
        16.3400              28
        16.3600              26
        16.3800              23
        16.4000              26
        16.4200              22
        16.4400              27
        16.4600              24
        16.4800              30
        16.5000              28
        16.5200              30
        16.5400              31
        16.5600              39
        16.5800              27
        16.6000              27
        16.6200              27
        16.6400              27
        16.6600              32
        16.6800              20
        16.7000              16
        16.7200              20
        16.7400              38
        16.7600              27
        16.7800              20
        16.8000              23
        16.8200              22
        16.8400              30
        16.8600              21
        16.8800              24
        16.9000              24
        16.9200              22
        16.9400              27
        16.9600              24
        16.9800              14
        17.0000              23
        17.0200              13
        17.0400              24
        17.0600              27
        17.0800              27
        17.1000              25
        17.1200              23
        17.1400              28
        17.1600              28
        17.1800              29
        17.2000              27
        17.2200              25
        17.2400              31
        17.2600              37
        17.2800              32
        17.3000              37
        17.3200              48
        17.3400              32
        17.3600              34
        17.3800              31
        17.4000              30
        17.4200              26
        17.4400              28
        17.4600              21
        17.4800              30
        17.5000              28
        17.5200              27
        17.5400              19
        17.5600              26
        17.5800              22
        17.6000              26
        17.6200              21
        17.6400              27
        17.6600              33
        17.6800              27
        17.7000              27
        17.7200              32
        17.7400              35
        17.7600              34
        17.7800              41
        17.8000              31
        17.8200              46
        17.8400              39
        17.8600              55
        17.8800              50
        17.9000              56
        17.9200              58
        17.9400              53
        17.9600              77
        17.9800              69
        18.0000              46
        18.0200              64
        18.0400              51
        18.0600              49
        18.0800              46
        18.1000              50
        18.1200              45
        18.1400              38
        18.1600              41
        18.1800              38
        18.2000              56
        18.2200              61
        18.2400              56
        18.2600              61
        18.2800              72
        18.3000              78
        18.3200              85
        18.3400             106
        18.3600             105
        18.3800             115
        18.4000             126
        18.4200             149
        18.4400             154
        18.4600             126
        18.4800             123
        18.5000             119
        18.5200             112
        18.5400              94
        18.5600              80
        18.5800              83
        18.6000              61
        18.6200              56
        18.6400              58
        18.6600              52
        18.6800              63
        18.7000              48
        18.7200              39
        18.7400              65
        18.7600              51
        18.7800              65
        18.8000              65
        18.8200              65
        18.8400              71
        18.8600              74
        18.8800              86
        18.9000              85
        18.9200             106
        18.9400              85
        18.9600             103
        18.9800             129
        19.0000             104
        19.0200              80
        19.0400              89
        19.0600             100
        19.0800             100
        19.1000              91
        19.1200             102
        19.1400             100
        19.1600              85
        19.1800             111
        19.2000              96
        19.2200              82
        19.2400              67
        19.2600              70
        19.2800              51
        19.3000              50
        19.3200              57
        19.3400              76
        19.3600              54
        19.3800              47
        19.4000              45
        19.4200              44
        19.4400              44
        19.4600              29
        19.4800              33
        19.5000              45
        19.5200              39
        19.5400              45
        19.5600              39
        19.5800              44
        19.6000              43
        19.6200              30
        19.6400              32
        19.6600              32
        19.6800              36
        19.7000              36
        19.7200              45
        19.7400              34
        19.7600              44
        19.7800              53
        19.8000              33
        19.8200              47
        19.8400              49
        19.8600              42
        19.8800              56
        19.9000              54
        19.9200              52
        19.9400              61
        19.9600              71
        19.9800              40
        20.0000              50
        20.0200              46
        20.0400              44
        20.0600              37
        20.0800              34
        20.1000              36
        20.1200              52
        20.1400              45
        20.1600              40
        20.1800              33
        20.2000              36
        20.2200              47
        20.2400              50
        20.2600              54
        20.2800              54
        20.3000              51
        20.3200              53
        20.3400              58
        20.3600              66
        20.3800              74
        20.4000              74
        20.4200              82
        20.4400              80
        20.4600              76
        20.4800              65
        20.5000              57
        20.5200              59
        20.5400              49
        20.5600              35
        20.5800              38
        20.6000              34
        20.6200              36
        20.6400              37
        20.6600              35
        20.6800              35
        20.7000              32
        20.7200              36
        20.7400              35
        20.7600              28
        20.7800              29
        20.8000              46
        20.8200              32
        20.8400              34
        20.8600              34
        20.8800              29
        20.9000              35
        20.9200              34
        20.9400              30
        20.9600              25
        20.9800              36
        21.0000              41
        21.0200              35
        21.0400              43
        21.0600              43
        21.0800              37
        21.1000              32
        21.1200              40
        21.1400              42
        21.1600              30
        21.1800              46
        21.2000              44
        21.2200              42
        21.2400              43
        21.2600              35
        21.2800              45
        21.3000              42
        21.3200              29
        21.3400              29
        21.3600              31
        21.3800              42
        21.4000              34
        21.4200              32
        21.4400              32
        21.4600              33
        21.4800              43
        21.5000              51
        21.5200              35
        21.5400              36
        21.5600              52
        21.5800              46
        21.6000              52
        21.6200              51
        21.6400              46
        21.6600              73
        21.6800              80
        21.7000              59
        21.7200              86
        21.7400              75
        21.7600              84
        21.7800              71
        21.8000              84
        21.8200              69
        21.8400              44
        21.8600              62
        21.8800              58
        21.9000              73
        21.9200              53
        21.9400              56
        21.9600              56
        21.9800              53
        22.0000              54
        22.0200              66
        22.0400              61
        22.0600              67
        22.0800              52
        22.1000              53
        22.1200              63
        22.1400              53
        22.1600              40
        22.1800              44
        22.2000              47
        22.2200              42
        22.2400              40
        22.2600              33
        22.2800              32
        22.3000              26
        22.3200              29
        22.3400              36
        22.3600              39
        22.3800              30
        22.4000              39
        22.4200              35
        22.4400              28
        22.4600              28
        22.4800              34
        22.5000              40
        22.5200              49
        22.5400              38
        22.5600              37
        22.5800              35
        22.6000              47
        22.6200              38
        22.6400              33
        22.6600              36
        22.6800              34
        22.7000              26
        22.7200              41
        22.7400              34
        22.7600              38
        22.7800              35
        22.8000              37
        22.8200              34
        22.8400              49
        22.8600              42
        22.8800              52
        22.9000              39
        22.9200              48
        22.9400              51
        22.9600              59
        22.9800              48
        23.0000              51
        23.0200              65
        23.0400              58
        23.0600              63
        23.0800              69
        23.1000              64
        23.1200              71
        23.1400              71
        23.1600              65
        23.1800              67
        23.2000              58
        23.2200              43
        23.2400              49
        23.2600              56
        23.2800              43
        23.3000              42
        23.3200              25
        23.3400              31
        23.3600              37
        23.3800              40
        23.4000              33
        23.4200              38
        23.4400              29
        23.4600              45
        23.4800              43
        23.5000              43
        23.5200              37
        23.5400              38
        23.5600              38
        23.5800              38
        23.6000              38
        23.6200              25
        23.6400              33
        23.6600              31
        23.6800              25
        23.7000              38
        23.7200              38
        23.7400              19
        23.7600              30
        23.7800              28
        23.8000              31
        23.8200              26
        23.8400              18
        23.8600              37
        23.8800              32
        23.9000              22
        23.9200              32
        23.9400              25
        23.9600              24
        23.9800              26
        24.0000              19
        24.0200              21
        24.0400              18
        24.0600              21
        24.0800              17
        24.1000              16
        24.1200              31
        24.1400              20
        24.1600              22
        24.1800              23
        24.2000              22
        24.2200              25
        24.2400              25
        24.2600              17
        24.2800              30
        24.3000              39
        24.3200              25
        24.3400              22
        24.3600              25
        24.3800              30
        24.4000              24
        24.4200              34
        24.4400              23
        24.4600              32
        24.4800              33
        24.5000              38
        24.5200              34
        24.5400              28
        24.5600              30
        24.5800              37
        24.6000              35
        24.6200              34
        24.6400              41
        24.6600              45
        24.6800              38
        24.7000              40
        24.7200              42
        24.7400              39
        24.7600              35
        24.7800              38
        24.8000              33
        24.8200              30
        24.8400              31
        24.8600              29
        24.8800              23
        24.9000              24
        24.9200              20
        24.9400              25
        24.9600              31
        24.9800              30
        25.0000              16
        25.0200              28
        25.0400              27
        25.0600              39
        25.0800              34
        25.1000              37
        25.1200              44
        25.1400              29
        25.1600              52
        25.1800              34
        25.2000              47
        25.2200              43
        25.2400              42
        25.2600              41
        25.2800              47
        25.3000              46
        25.3200              52
        25.3400              36
        25.3600              31
        25.3800              39
        25.4000              52
        25.4200              36
        25.4400              48
        25.4600              36
        25.4800              26
        25.5000              43
        25.5200              36
        25.5400              35
        25.5600              33
        25.5800              29
        25.6000              31
        25.6200              33
        25.6400              34
        25.6600              29
        25.6800              31
        25.7000              39
        25.7200              45
        25.7400              43
        25.7600              30
        25.7800              28
        25.8000              37
        25.8200              28
        25.8400              33
        25.8600              35
        25.8800              34
        25.9000              28
        25.9200              20
        25.9400              26
        25.9600              32
        25.9800              21
        26.0000              15
        26.0200              22
        26.0400              42
        26.0600              28
        26.0800              23
        26.1000              25
        26.1200              26
        26.1400              36
        26.1600              27
        26.1800              25
        26.2000              16
        26.2200              19
        26.2400              12
        26.2600              22
        26.2800              14
        26.3000              12
        26.3200              21
        26.3400              14
        26.3600              20
        26.3800              18
        26.4000              19
        26.4200              21
        26.4400              23
        26.4600              18
        26.4800              19
        26.5000              16
        26.5200              21
        26.5400              17
        26.5600              20
        26.5800               9
        26.6000              20
        26.6200              25
        26.6400              20
        26.6600              15
        26.6800              15
        26.7000              27
        26.7200              20
        26.7400              24
        26.7600              24
        26.7800              31
        26.8000              20
        26.8200              23
        26.8400              30
        26.8600              21
        26.8800              28
        26.9000              26
        26.9200              34
        26.9400              23
        26.9600              28
        26.9800              33
        27.0000              33
        27.0200              33
        27.0400              36
        27.0600              37
        27.0800              41
        27.1000              32
        27.1200              18
        27.1400              23
        27.1600              33
        27.1800              29
        27.2000              31
        27.2200              39
        27.2400              25
        27.2600              17
        27.2800              25
        27.3000              20
        27.3200              20
        27.3400              23
        27.3600              30
        27.3800              27
        27.4000              21
        27.4200              16
        27.4400              25
        27.4600              25
        27.4800              22
        27.5000              19
        27.5200              19
        27.5400              27
        27.5600              23
        27.5800              27
        27.6000              28
        27.6200              29
        27.6400              23
        27.6600              30
        27.6800              23
        27.7000              35
        27.7200              27
        27.7400              22
        27.7600              27
        27.7800              22
        27.8000              21
        27.8200              34
        27.8400              26
        27.8600              25
        27.8800              19
        27.9000              22
        27.9200              25
        27.9400              24
        27.9600              26
        27.9800              32
        28.0000              14
        28.0200              22
        28.0400              14
        28.0600              17
        28.0800              17
        28.1000              22
        28.1200              24
        28.1400              23
        28.1600              18
        28.1800              15
        28.2000              17
        28.2200              18
        28.2400              16
        28.2600              15
        28.2800              11
        28.3000              24
        28.3200              17
        28.3400              14
        28.3600              22
        28.3800              17
        28.4000              22
        28.4200              15
        28.4400              14
        28.4600              29
        28.4800              18
        28.5000              24
        28.5200              21
        28.5400              20
        28.5600              14
        28.5800              12
        28.6000              19
        28.6200              15
        28.6400              19
        28.6600              19
        28.6800              22
        28.7000              27
        28.7200              18
        28.7400              15
        28.7600              17
        28.7800              14
        28.8000              19
        28.8200              38
        28.8400              18
        28.8600              20
        28.8800              20
        28.9000              22
        28.9200              20
        28.9400              22
        28.9600              26
        28.9800              15
        29.0000              12
        29.0200              16
        29.0400              15
        29.0600              16
        29.0800              12
        29.1000              16
        29.1200              19
        29.1400              14
        29.1600               9
        29.1800              15
        29.2000               5
        29.2200              19
        29.2400              15
        29.2600              23
        29.2800               6
        29.3000               8
        29.3200              16
        29.3400              14
        29.3600              17
        29.3800              15
        29.4000              12
        29.4200              15
        29.4400              14
        29.4600              15
        29.4800              15
        29.5000               5
        29.5200              13
        29.5400               7
        29.5600              20
        29.5800              10
        29.6000              23
        29.6200              15
        29.6400              10
        29.6600              19
        29.6800              16
        29.7000              17
        29.7200              13
        29.7400              15
        29.7600              21
        29.7800              20
        29.8000              21
        29.8200              17
        29.8400              27
        29.8600              15
        29.8800              21
        29.9000              27
        29.9200              21
        29.9400              17
        29.9600              19
        29.9800              15
        30.0000              25
        30.0200              20
        30.0400              16
        30.0600              20
        30.0800              11
        30.1000              15
        30.1200              10
        30.1400              13
        30.1600              14
        30.1800              22
        30.2000              16
        30.2200              19
        30.2400              22
        30.2600               9
        30.2800              15
        30.3000               9
        30.3200               9
        30.3400              19
        30.3600              16
        30.3800              15
        30.4000              11
        30.4200              16
        30.4400              12
        30.4600              15
        30.4800              10
        30.5000              12
        30.5200              12
        30.5400              16
        30.5600               8
        30.5800              18
        30.6000              10
        30.6200              16
        30.6400              17
        30.6600              11
        30.6800              15
        30.7000              12
        30.7200              21
        30.7400              12
        30.7600               7
        30.7800              16
        30.8000              17
        30.8200              11
        30.8400              10
        30.8600              12
        30.8800              12
        30.9000              16
        30.9200              14
        30.9400              15
        30.9600              18
        30.9800              21
        31.0000              14
        31.0200              12
        31.0400              20
        31.0600              17
        31.0800              10
        31.1000              19
        31.1200              13
        31.1400              15
        31.1600              20
        31.1800              15
        31.2000              18
        31.2200              11
        31.2400              12
        31.2600              22
        31.2800               9
        31.3000              17
        31.3200              16
        31.3400              12
        31.3600              14
        31.3800              17
        31.4000              10
        31.4200              15
        31.4400              13
        31.4600               7
        31.4800              14
        31.5000              11
        31.5200               9
        31.5400              10
        31.5600              11
        31.5800              15
        31.6000              16
        31.6200               8
        31.6400              12
        31.6600              10
        31.6800              16
        31.7000              11
        31.7200              11
        31.7400              11
        31.7600              12
        31.7800              10
        31.8000              11
        31.8200              12
        31.8400              18
        31.8600              15
        31.8800               7
        31.9000              13
        31.9200              15
        31.9400              21
        31.9600              18
        31.9800              18
        32.0000              19
        32.0200              12
        32.0400               9
        32.0600              14
        32.0800              14
        32.1000              17
        32.1200              22
        32.1400               8
        32.1600              13
        32.1800              16
        32.2000              22
        32.2200               8
        32.2400              17
        32.2600              12
        32.2800              18
        32.3000               7
        32.3200              12
        32.3400              15
        32.3600              13
        32.3800              13
        32.4000              17
        32.4200              17
        32.4400               8
        32.4600              17
        32.4800              12
        32.5000              16
        32.5200              11
        32.5400               9
        32.5600              15
        32.5800              16
        32.6000              20
        32.6200              11
        32.6400              24
        32.6600              26
        32.6800               9
        32.7000              18
        32.7200              13
        32.7400              16
        32.7600              25
        32.7800              12
        32.8000               7
        32.8200              17
        32.8400              14
        32.8600              15
        32.8800              13
        32.9000               8
        32.9200               9
        32.9400              17
        32.9600              12
        32.9800               9
        33.0000              11
        33.0200               8
        33.0400              11
        33.0600              12
        33.0800               9
        33.1000              11
        33.1200              19
        33.1400              10
        33.1600              16
        33.1800               9
        33.2000              10
        33.2200               5
        33.2400               8
        33.2600              12
        33.2800               9
        33.3000              11
        33.3200              14
        33.3400               9
        33.3600               7
        33.3800              12
        33.4000              12
        33.4200              12
        33.4400              15
        33.4600               9
        33.4800               6
        33.5000              20
        33.5200              12
        33.5400              12
        33.5600              10
        33.5800              12
        33.6000              14
        33.6200              12
        33.6400               9
        33.6600              16
        33.6800              10
        33.7000              17
        33.7200              12
        33.7400               9
        33.7600              10
        33.7800              10
        33.8000              17
        33.8200              19
        33.8400               9
        33.8600              11
        33.8800               6
        33.9000              21
        33.9200              15
        33.9400              16
        33.9600              10
        33.9800              11
        34.0000              14
        34.0200              17
        34.0400              18
        34.0600              21
        34.0800              19
        34.1000               7
        34.1200               7
        34.1400              10
        34.1600              17
        34.1800              13
        34.2000              13
        34.2200              11
        34.2400              13
        34.2600              13
        34.2800              15
        34.3000              17
        34.3200               9
        34.3400              18
        34.3600              11
        34.3800              20
        34.4000              22
        34.4200              17
        34.4400              18
        34.4600              17
        34.4800              12
        34.5000              15
        34.5200              23
        34.5400              17
        34.5600              24
        34.5800              20
        34.6000              18
        34.6200              20
        34.6400              21
        34.6600              16
        34.6800              17
        34.7000              12
        34.7200              17
        34.7400              18
        34.7600              19
        34.7800              14
        34.8000              15
        34.8200              25
        34.8400              23
        34.8600              17
        34.8800              18
        34.9000              20
        34.9200              19
        34.9400              16
        34.9600              24
        34.9800              22
        35.0000              20
        35.0200              19
        35.0400              17
        35.0600              18
        35.0800              13
        35.1000              19
        35.1200              21
        35.1400              14
        35.1600              12
        35.1800              18
        35.2000              17
        35.2200              10
        35.2400              17
        35.2600              11
        35.2800              19
        35.3000              15
        35.3200              14
        35.3400              23
        35.3600              16
        35.3800              14
        35.4000              20
        35.4200              14
        35.4400              11
        35.4600              18
        35.4800              21
        35.5000              21
        35.5200              18
        35.5400              17
        35.5600              12
        35.5800              17
        35.6000               9
        35.6200              20
        35.6400              14
        35.6600              15
        35.6800              17
        35.7000              17
        35.7200              15
        35.7400              23
        35.7600              20
        35.7800              17
        35.8000              18
        35.8200              16
        35.8400              19
        35.8600              16
        35.8800              21
        35.9000              21
        35.9200              20
        35.9400              30
        35.9600              30
        35.9800              28
        36.0000              26
        36.0200              21
        36.0400              22
        36.0600              38
        36.0800              27
        36.1000              39
        36.1200              31
        36.1400              36
        36.1600              29
        36.1800              29
        36.2000              35
        36.2200              27
        36.2400              28
        36.2600              24
        36.2800              35
        36.3000              36
        36.3200              24
        36.3400              32
        36.3600              29
        36.3800              26
        36.4000              23
        36.4200              23
        36.4400              22
        36.4600              23
        36.4800              19
        36.5000              23
        36.5200              18
        36.5400              25
        36.5600              17
        36.5800              15
        36.6000              19
        36.6200              13
        36.6400              19
        36.6600              15
        36.6800              15
        36.7000              17
        36.7200              15
        36.7400              13
        36.7600              21
        36.7800              14
        36.8000              16
        36.8200              19
        36.8400              16
        36.8600               9
        36.8800              15
        36.9000              17
        36.9200              19
        36.9400              17
        36.9600              19
        36.9800              22
        37.0000              16
        37.0200              22
        37.0400              14
        37.0600              17
        37.0800              17
        37.1000              21
        37.1200              14
        37.1400              17
        37.1600              17
        37.1800              14
        37.2000              14
        37.2200              11
        37.2400              12
        37.2600              20
        37.2800              10
        37.3000              15
        37.3200              15
        37.3400              16
        37.3600              12
        37.3800              16
        37.4000              17
        37.4200              13
        37.4400              20
        37.4600              25
        37.4800              18
        37.5000               9
        37.5200              19
        37.5400              16
        37.5600              10
        37.5800               9
        37.6000              13
        37.6200               9
        37.6400              19
        37.6600              13
        37.6800              18
        37.7000              11
        37.7200              12
        37.7400               8
        37.7600              11
        37.7800              10
        37.8000              12
        37.8200              14
        37.8400              14
        37.8600              15
        37.8800              11
        37.9000              13
        37.9200              13
        37.9400              15
        37.9600               9
        37.9800              16
        38.0000               7
        38.0200              11
        38.0400              17
        38.0600              14
        38.0800              15
        38.1000              18
        38.1200              15
        38.1400              15
        38.1600               5
        38.1800              17
        38.2000               9
        38.2200              17
        38.2400              10
        38.2600              18
        38.2800               8
        38.3000              11
        38.3200              20
        38.3400              11
        38.3600              13
        38.3800              15
        38.4000              17
        38.4200               8
        38.4400              16
        38.4600              16
        38.4800              13
        38.5000               9
        38.5200              10
        38.5400              17
        38.5600              12
        38.5800              13
        38.6000              16
        38.6200              16
        38.6400              12
        38.6600              16
        38.6800              16
        38.7000              13
        38.7200              12
        38.7400              11
        38.7600              10
        38.7800               9
        38.8000              17
        38.8200               9
        38.8400              15
        38.8600              20
        38.8800              20
        38.9000              15
        38.9200              13
        38.9400              12
        38.9600              13
        38.9800              19
        39.0000              12
        39.0200               8
        39.0400              16
        39.0600              16
        39.0800              14
        39.1000              16
        39.1200              13
        39.1400              12
        39.1600              13
        39.1800               9
        39.2000              12
        39.2200               7
        39.2400              12
        39.2600              10
        39.2800              24
        39.3000              15
        39.3200              14
        39.3400              16
        39.3600               9
        39.3800              19
        39.4000              27
        39.4200              15
        39.4400              11
        39.4600              16
        39.4800              12
        39.5000              19
        39.5200              16
        39.5400              15
        39.5600              13
        39.5800               7
        39.6000              14
        39.6200              16
        39.6400              12
        39.6600              20
        39.6800              21
        39.7000              10
        39.7200              17
        39.7400               8
        39.7600              15
        39.7800              13
        39.8000              11
        39.8200              11
        39.8400              18
        39.8600              13
        39.8800              12
        39.9000               9
        39.9200              13
        39.9400              14
        39.9600              12
        39.9800              18
        40.0000              14
        40.0200              13
        40.0400              21
        40.0600              19
        40.0800              27
        40.1000              20
        40.1200              24
        40.1400              14
        40.1600              22
        40.1800              17
        40.2000              15
        40.2200              13
        40.2400              21
        40.2600              29
        40.2800              25
        40.3000              27
        40.3200              24
        40.3400              22
        40.3600              26
        40.3800              22
        40.4000              18
        40.4200              26
        40.4400              22
        40.4600              37
        40.4800              28
        40.5000              26
        40.5200              12
        40.5400              21
        40.5600              21
        40.5800              21
        40.6000              20
        40.6200              10
        40.6400              15
        40.6600              19
        40.6800              21
        40.7000               9
        40.7200              16
        40.7400              13
        40.7600               6
        40.7800              12
        40.8000              12
        40.8200              12
        40.8400              15
        40.8600              10
        40.8800              15
        40.9000              17
        40.9200              13
        40.9400              14
        40.9600              13
        40.9800              11
        41.0000              12
        41.0200               8
        41.0400              15
        41.0600              15
        41.0800              10
        41.1000              14
        41.1200              11
        41.1400              17
        41.1600               9
        41.1800              13
        41.2000              13
        41.2200              11
        41.2400              10
        41.2600              11
        41.2800              14
        41.3000              12
        41.3200              13
        41.3400               9
        41.3600              11
        41.3800              13
        41.4000               8
        41.4200              13
        41.4400              20
        41.4600              19
        41.4800              18
        41.5000              16
        41.5200              13
        41.5400              18
        41.5600              10
        41.5800              16
        41.6000              18
        41.6200               6
        41.6400              14
        41.6600               9
        41.6800              17
        41.7000              11
        41.7200              11
        41.7400              10
        41.7600              11
        41.7800              15
        41.8000              11
        41.8200              12
        41.8400              15
        41.8600               9
        41.8800              13
        41.9000               6
        41.9200              18
        41.9400              10
        41.9600              11
        41.9800              11
        42.0000              12
        42.0200              10
        42.0400              13
        42.0600              15
        42.0800              12
        42.1000              10
        42.1200              19
        42.1400              14
        42.1600              13
        42.1800               7
        42.2000              18
        42.2200              12
        42.2400              10
        42.2600              13
        42.2800              10
        42.3000              12
        42.3200              12
        42.3400              10
        42.3600              18
        42.3800              11
        42.4000              11
        42.4200              14
        42.4400              10
        42.4600              11
        42.4800              10
        42.5000              12
        42.5200              14
        42.5400              13
        42.5600              16
        42.5800              11
        42.6000              13
        42.6200              13
        42.6400              16
        42.6600              12
        42.6800               5
        42.7000              16
        42.7200              12
        42.7400              14
        42.7600              14
        42.7800              12
        42.8000              17
        42.8200              11
        42.8400              15
        42.8600              14
        42.8800              13
        42.9000              13
        42.9200              19
        42.9400              12
        42.9600              19
        42.9800              18
        43.0000              12
        43.0200              23
        43.0400              13
        43.0600              11
        43.0800               9
        43.1000              13
        43.1200              16
        43.1400              16
        43.1600              16
        43.1800               9
        43.2000              13
        43.2200              10
        43.2400              13
        43.2600              14
        43.2800              15
        43.3000              10
        43.3200               9
        43.3400              16
        43.3600              14
        43.3800               8
        43.4000               9
        43.4200              13
        43.4400              13
        43.4600               7
        43.4800               7
        43.5000              16
        43.5200              14
        43.5400              12
        43.5600              20
        43.5800              14
        43.6000              11
        43.6200               2
        43.6400              17
        43.6600               9
        43.6800              11
        43.7000              19
        43.7200              10
        43.7400              20
        43.7600              14
        43.7800               7
        43.8000              12
        43.8200              14
        43.8400              15
        43.8600              17
        43.8800              18
        43.9000              11
        43.9200              12
        43.9400              12
        43.9600              13
        43.9800              14
        44.0000              12
        44.0200              10
        44.0400              12
        44.0600              11
        44.0800               9
        44.1000              13
        44.1200               9
        44.1400              11
        44.1600              11
        44.1800              10
        44.2000              16
        44.2200               7
        44.2400              10
        44.2600              11
        44.2800              13
        44.3000              13
        44.3200              11
        44.3400              14
        44.3600              12
        44.3800              12
        44.4000              19
        44.4200              10
        44.4400              20
        44.4600              12
        44.4800              12
        44.5000              11
        44.5200              16
        44.5400               4
        44.5600              12
        44.5800              22
        44.6000              16
        44.6200               7
        44.6400              18
        44.6600              13
        44.6800              16
        44.7000              15
        44.7200              16
        44.7400              12
        44.7600              10
        44.7800              12
        44.8000              13
        44.8200              19
        44.8400              22
        44.8600              25
        44.8800              27
        44.9000              21
        44.9200              21
        44.9400              19
        44.9600              21
        44.9800              11
        45.0000              30
        45.0200              10
        45.0400              12
        45.0600              11
        45.0800              21
        45.1000              15
        45.1200              15
        45.1400               8
        45.1600              21
        45.1800              14
        45.2000              11
        45.2200               8
        45.2400              12
        45.2600              12
        45.2800              11
        45.3000              17
        45.3200              12
        45.3400              10
        45.3600              12
        45.3800               2
        45.4000              12
        45.4200              16
        45.4400               4
        45.4600               9
        45.4800               7
        45.5000              12
        45.5200              10
        45.5400              11
        45.5600              11
        45.5800              12
        45.6000              12
        45.6200               3
        45.6400               7
        45.6600              13
        45.6800              11
        45.7000              13
        45.7200               9
        45.7400              14
        45.7600               5
        45.7800               3
        45.8000               6
        45.8200               6
        45.8400              13
        45.8600              10
        45.8800               7
        45.9000              14
        45.9200              16
        45.9400               4
        45.9600               8
        45.9800               8
        46.0000               9
        46.0200               7
        46.0400              11
        46.0600               9
        46.0800              10
        46.1000               7
        46.1200              10
        46.1400              12
        46.1600              10
        46.1800              14
        46.2000               7
        46.2200               4
        46.2400              13
        46.2600              10
        46.2800               8
        46.3000              11
        46.3200               9
        46.3400              10
        46.3600               6
        46.3800               8
        46.4000               8
        46.4200               7
        46.4400              10
        46.4600               7
        46.4800              10
        46.5000               8
        46.5200              13
        46.5400               9
        46.5600               8
        46.5800               6
        46.6000               8
        46.6200              13
        46.6400               6
        46.6600              10
        46.6800               6
        46.7000               6
        46.7200               8
        46.7400               9
        46.7600               2
        46.7800              11
        46.8000              11
        46.8200              11
        46.8400              10
        46.8600               3
        46.8800              10
        46.9000              10
        46.9200               6
        46.9400               9
        46.9600              12
        46.9800              10
        47.0000              15
        47.0200               8
        47.0400               6
        47.0600               7
        47.0800              10
        47.1000               6
        47.1200               5
        47.1400               7
        47.1600               9
        47.1800               8
        47.2000              15
        47.2200               8
        47.2400              10
        47.2600               8
        47.2800               7
        47.3000               7
        47.3200              13
        47.3400               7
        47.3600              10
        47.3800               2
        47.4000               8
        47.4200               9
        47.4400               3
        47.4600              14
        47.4800              11
        47.5000               8
        47.5200              11
        47.5400              10
        47.5600              10
        47.5800               6
        47.6000               7
        47.6200               9
        47.6400              18
        47.6600              10
        47.6800               9
        47.7000               5
        47.7200               8
        47.7400               8
        47.7600               7
        47.7800              11
        47.8000               6
        47.8200               7
        47.8400               6
        47.8600              11
        47.8800               7
        47.9000               8
        47.9200              10
        47.9400               7
        47.9600               6
        47.9800              12
        48.0000               6
        48.0200              14
        48.0400              10
        48.0600              12
        48.0800              11
        48.1000              11
        48.1200              11
        48.1400              10
        48.1600               7
        48.1800               8
        48.2000              11
        48.2200               8
        48.2400              12
        48.2600               8
        48.2800               7
        48.3000               5
        48.3200               8
        48.3400              14
        48.3600               5
        48.3800               8
        48.4000               7
        48.4200               7
        48.4400               9
        48.4600               3
        48.4800              13
        48.5000              12
        48.5200               7
        48.5400              11
        48.5600               9
        48.5800               5
        48.6000              10
        48.6200               9
        48.6400              13
        48.6600               9
        48.6800              10
        48.7000               9
        48.7200               7
        48.7400               7
        48.7600              13
        48.7800               8
        48.8000               5
        48.8200               6
        48.8400               7
        48.8600               9
        48.8800               4
        48.9000               5
        48.9200              10
        48.9400               5
        48.9600              11
        48.9800               6
        49.0000               5
        49.0200              14
        49.0400               5
        49.0600              10
        49.0800              11
        49.1000               6
        49.1200               7
        49.1400               9
        49.1600              16
        49.1800               8
        49.2000               9
        49.2200              11
        49.2400               7
        49.2600               7
        49.2800              11
        49.3000              12
        49.3200               9
        49.3400              13
        49.3600               6
        49.3800               6
        49.4000               6
        49.4200               7
        49.4400               3
        49.4600               9
        49.4800              11
        49.5000              12
        49.5200               9
        49.5400               9
        49.5600               9
        49.5800              13
        49.6000              10
        49.6200               5
        49.6400               6
        49.6600               5
        49.6800               9
        49.7000               9
        49.7200               5
        49.7400               7
        49.7600               8
        49.7800              10
        49.8000              10
        49.8200               7
        49.8400               9
        49.8600               7
        49.8800               6
        49.9000              12
        49.9200              11
        49.9400              13
        49.9600               9
        49.9800              10
        50.0000               8
        50.0200               9
        50.0400              10
        50.0600               8
        50.0800              10
        50.1000               2
        50.1200               7
        50.1400              14
        50.1600               5
        50.1800              10
        50.2000               8
        50.2200               6
        50.2400               6
        50.2600               9
        50.2800               5
        50.3000               5
        50.3200               9
        50.3400               4
        50.3600               6
        50.3800               9
        50.4000               5
        50.4200              13
        50.4400               3
        50.4600               7
        50.4800               6
        50.5000               3
        50.5200               7
        50.5400              12
        50.5600               9
        50.5800               7
        50.6000               6
        50.6200              10
        50.6400              13
        50.6600               9
        50.6800               7
        50.7000               8
        50.7200               8
        50.7400              11
        50.7600               7
        50.7800               7
        50.8000               9
        50.8200              11
        50.8400               6
        50.8600              11
        50.8800               9
        50.9000               4
        50.9200               8
        50.9400               9
        50.9600               3
        50.9800               7
        51.0000              11
        51.0200               3
        51.0400               5
        51.0600               4
        51.0800              11
        51.1000               6
        51.1200               6
        51.1400               7
        51.1600              13
        51.1800               5
        51.2000              12
        51.2200               9
        51.2400              15
        51.2600               6
        51.2800               8
        51.3000               8
        51.3200               3
        51.3400               9
        51.3600              11
        51.3800               6
        51.4000               5
        51.4200              11
        51.4400              11
        51.4600               6
        51.4800               8
        51.5000              10
        51.5200              10
        51.5400              10
        51.5600               2
        51.5800               6
        51.6000              11
        51.6200               7
        51.6400               4
        51.6600              13
        51.6800              13
        51.7000               6
        51.7200              10
        51.7400               6
        51.7600               6
        51.7800               6
        51.8000              11
        51.8200               4
        51.8400               7
        51.8600               7
        51.8800              10
        51.9000               3
        51.9200               7
        51.9400              11
        51.9600               9
        51.9800               6
        52.0000               8
        52.0200              12
        52.0400               2
        52.0600               7
        52.0800              10
        52.1000               8
        52.1200               4
        52.1400              10
        52.1600               4
        52.1800              10
        52.2000               3
        52.2200               9
        52.2400               7
        52.2600               5
        52.2800               6
        52.3000               8
        52.3200               9
        52.3400               8
        52.3600               8
        52.3800               3
        52.4000               3
        52.4200               7
        52.4400               5
        52.4600               8
        52.4800               5
        52.5000              10
        52.5200               7
        52.5400               9
        52.5600               7
        52.5800               6
        52.6000               5
        52.6200               9
        52.6400               6
        52.6600               9
        52.6800               7
        52.7000               4
        52.7200              11
        52.7400               5
        52.7600               9
        52.7800               7
        52.8000               9
        52.8200               7
        52.8400               2
        52.8600               5
        52.8800               6
        52.9000               4
        52.9200               4
        52.9400               3
        52.9600              13
        52.9800               8
        53.0000               8
        53.0200               7
        53.0400               8
        53.0600               9
        53.0800               7
        53.1000              10
        53.1200               7
        53.1400               5
        53.1600               3
        53.1800               9
        53.2000               6
        53.2200               7
        53.2400               8
        53.2600              10
        53.2800               8
        53.3000               9
        53.3200               8
        53.3400               8
        53.3600               7
        53.3800               5
        53.4000               7
        53.4200               9
        53.4400               8
        53.4600               7
        53.4800              11
        53.5000              13
        53.5200               8
        53.5400               7
        53.5600               6
        53.5800               7
        53.6000               5
        53.6200               2
        53.6400               7
        53.6600               7
        53.6800               6
        53.7000               6
        53.7200               7
        53.7400               7
        53.7600               4
        53.7800               6
        53.8000               5
        53.8200               4
        53.8400               8
        53.8600               7
        53.8800               7
        53.9000               7
        53.9200               6
        53.9400               7
        53.9600               8
        53.9800               6
        54.0000               8
        54.0200               7
        54.0400               5
        54.0600               7
        54.0800               8
        54.1000               3
        54.1200               6
        54.1400               6
        54.1600               7
        54.1800               5
        54.2000               4
        54.2200               7
        54.2400               6
        54.2600               4
        54.2800               4
        54.3000               4
        54.3200              13
        54.3400               6
        54.3600               5
        54.3800               8
        54.4000               6
        54.4200               9
        54.4400               7
        54.4600              10
        54.4800              10
        54.5000               7
        54.5200              11
        54.5400               9
        54.5600               4
        54.5800               8
        54.6000               6
        54.6200              11
        54.6400               5
        54.6600              15
        54.6800               5
        54.7000              10
        54.7200               4
        54.7400               7
        54.7600               8
        54.7800               6
        54.8000               9
        54.8200               4
        54.8400               7
        54.8600               7
        54.8800               6
        54.9000               3
        54.9200               6
        54.9400               7
        54.9600               9
        54.9800               1
        55.0000               5
        55.0200               6
        55.0400               7
        55.0600               5
        55.0800               7
        55.1000               3
        55.1200               7
        55.1400               8
        55.1600               5
        55.1800               3
        55.2000               7
        55.2200               4
        55.2400               4
        55.2600               3
        55.2800               7
        55.3000               8
        55.3200               7
        55.3400               5
        55.3600              10
        55.3800               6
        55.4000               7
        55.4200               7
        55.4400              11
        55.4600               6
        55.4800               4
        55.5000               2
        55.5200               5
        55.5400               9
        55.5600               8
        55.5800               9
        55.6000               8
        55.6200               6
        55.6400               8
        55.6600              12
        55.6800              10
        55.7000               1
        55.7200               7
        55.7400               9
        55.7600               9
        55.7800               6
        55.8000               6
        55.8200               5
        55.8400               5
        55.8600               6
        55.8800              11
        55.9000               6
        55.9200              13
        55.9400               7
        55.9600               8
        55.9800               9
        56.0000              11
        56.0200               6
        56.0400               5
        56.0600               6
        56.0800               8
        56.1000               7
        56.1200               9
        56.1400               9
        56.1600               6
        56.1800               4
        56.2000               7
        56.2200               3
        56.2400               3
        56.2600               7
        56.2800               6
        56.3000               1
        56.3200               1
        56.3400               6
        56.3600               7
        56.3800              10
        56.4000               9
        56.4200               8
        56.4400               8
        56.4600               9
        56.4800               7
        56.5000               3
        56.5200               3
        56.5400               5
        56.5600               2
        56.5800               2
        56.6000               9
        56.6200               4
        56.6400               7
        56.6600               6
        56.6800               5
        56.7000               6
        56.7200               9
        56.7400               5
        56.7600               3
        56.7800               5
        56.8000               8
        56.8200               6
        56.8400               6
        56.8600              10
        56.8800               5
        56.9000               9
        56.9200               6
        56.9400               5
        56.9600               5
        56.9800               9
        57.0000               9
        57.0200               6
        57.0400               9
        57.0600               4
        57.0800               8
        57.1000               9
        57.1200               5
        57.1400               7
        57.1600               9
        57.1800               6
        57.2000               3
        57.2200               7
        57.2400               4
        57.2600               5
        57.2800               4
        57.3000               5
        57.3200               6
        57.3400               3
        57.3600               6
        57.3800               4
        57.4000               6
        57.4200               9
        57.4400               8
        57.4600               8
        57.4800               7
        57.5000               4
        57.5200               6
        57.5400               7
        57.5600              10
        57.5800              11
        57.6000               3
        57.6200               6
        57.6400               1
        57.6600               3
        57.6800               9
        57.7000               4
        57.7200               7
        57.7400               5
        57.7600               2
        57.7800               8
        57.8000               4
        57.8200               7
        57.8400               1
        57.8600               3
        57.8800               4
        57.9000               1
        57.9200               8
        57.9400               7
        57.9600              10
        57.9800               5
        58.0000               3
        58.0200               5
        58.0400               3
        58.0600               6
        58.0800               3
        58.1000               6
        58.1200               4
        58.1400               6
        58.1600               4
        58.1800               7
        58.2000               4
        58.2200               6
        58.2400               1
        58.2600               4
        58.2800               7
        58.3000               2
        58.3200               4
        58.3400               3
        58.3600               5
        58.3800               8
        58.4000               4
        58.4200               8
        58.4400               7
        58.4600               5
        58.4800               5
        58.5000              10
        58.5200               7
        58.5400               7
        58.5600               7
        58.5800               6
        58.6000               8
        58.6200               4
        58.6400               2
        58.6600              10
        58.6800               8
        58.7000              10
        58.7200               4
        58.7400               8
        58.7600               6
        58.7800               2
        58.8000               2
        58.8200               4
        58.8400               6
        58.8600               6
        58.8800               4
        58.9000               4
        58.9200               3
        58.9400               5
        58.9600               6
        58.9800               9
        59.0000               6
        59.0200              11
        59.0400               1
        59.0600               6
        59.0800               9
        59.1000              12
        59.1200               6
        59.1400              10
        59.1600               3
        59.1800               7
        59.2000               5
        59.2200               8
        59.2400               3
        59.2600               4
        59.2800               2
        59.3000               9
        59.3200               6
        59.3400               7
        59.3600               4
        59.3800               7
        59.4000              14
        59.4200               3
        59.4400              10
        59.4600               2
        59.4800               6
        59.5000               6
        59.5200               3
        59.5400              10
        59.5600               8
        59.5800               5
        59.6000               3
        59.6200               5
        59.6400               4
        59.6600               3
        59.6800               8
        59.7000               5
        59.7200               5
        59.7400               9
        59.7600               6
        59.7800               8
        59.8000               5
        59.8200               7
        59.8400               8
        59.8600               5
        59.8800               4
        59.9000               4
        59.9200               7
        59.9400               7
        59.9600               6
        59.9800               7
        60.0000               7
