# Supplementary material for: Development of Abiraterone Acetate Nanocrystal Tablets to Enhance Oral Bioavailability: Formulation Optimization, Characterization, In Vitro Dissolution and Pharmacokinetic Evaluation
Source: Pharmaceutics. 2022 May 26;14(6):1134. doi: 10.3390/pharmaceutics14061134 (PMC9228621; doi:10.3390/pharmaceutics14061134)
Supplement: Supplementary file 1 [file pharmaceutics-14-01134-s001.zip › pharmaceutics-1721084-supplementary/Supplementary/XRD/N20201119ZJ.xls]

## Sheet: Sheet3
						X射线衍射测试报告
D8 Advance X-ray Diffractometer			Sample:	ZJ			.:	No	File Name:	N20201119ZJ
Anode	Wavelength 1	Wavelength 2	Generator	Generator	Step	StepTime	Start Angle	End Angle	Slit	Date
Cu	1.5406A°	1.54443A°	40 KV	40 mA	0.02°	0.30s	3.00°	60.00°	1.0/1.0/Ni/0.2	Nov-19-2020
NO.	Angle	d value	Intensity	Intensity %	NO.	Angle	d value	Intensity	Intensity %	NO.	Angle	d value	Intensity	Intensity %
1	5.889	14.995	68.4	21.9	14	23.101	3.847	156	49.9	27
2	9.57	9.234	234	74.7	15	24.684	3.604	95.7	30.6	28
3	12.108	7.304	185	59.2	16	40.06	2.249	62.8	20.1	29
4	14.894	5.943	230	73.3	17	44.882	2.018	72.8	23.3	30
5	15.158	5.84	202	64.6	18	49.536	1.839	32.7	10.5	31
6	15.987	5.539	152	48.4	19	53.041	1.725	27.6	8.8	32
7	17.95	4.938	142	45.2	20	56.415	1.63	29.4	9.4	33
8	18.426	4.811	313	100	21	59.061	1.563	19.1	6.1	34
9	18.951	4.679	234	74.8	22					35
10	19.925	4.453	129	41.1	23					36
11	20.412	4.347	179	57.3	24					37
12	21.728	4.087	181	57.9	25					38
13	22.024	4.033	132	42.2	26					39
