# Supplementary material for: Development of Abiraterone Acetate Nanocrystal Tablets to Enhance Oral Bioavailability: Formulation Optimization, Characterization, In Vitro Dissolution and Pharmacokinetic Evaluation
Source: Pharmaceutics. 2022 May 26;14(6):1134. doi: 10.3390/pharmaceutics14061134 (PMC9228621; doi:10.3390/pharmaceutics14061134)
Supplement: Supplementary file 1 [file pharmaceutics-14-01134-s001.zip › pharmaceutics-1721084-supplementary/Supplementary/XRD/N20201119ZJ-2.xls]

## Sheet: Created by PowDLL Converter
N20201119ZJ-2
3	13
3.02	10
3.04	9
3.06	14
3.08	8
3.1	7
3.12	14
3.14	13
3.16	10
3.18	8
3.2	13
3.22	7
3.24	11
3.26	11
3.28	12
3.3	14
3.32	15
3.34	9
3.36	17
3.38	11
3.4	9
3.42	16
3.44	13
3.46	9
3.48	10
3.5	12
3.52	13
3.54	16
3.56	8
3.58	10
3.6	11
3.62	12
3.64	10
3.66	13
3.68	14
3.7	13
3.72	9
3.74	13
3.76	8
3.78	4
3.8	7
3.82	8
3.84	12
3.86	12
3.88	10
3.9	15
3.92	17
3.94	12
3.96	11
3.98	10
4	10
4.02	10
4.04	11
4.06	5
4.08	17
4.1	13
4.12	10
4.14	11
4.16	4
4.18	9
4.2	12
4.22	11
4.24	15
4.26	14
4.28	15
4.3	8
4.32	8
4.34	13
4.36	10
4.38	6
4.4	2
4.42	9
4.44	14
4.46	15
4.48	10
4.5	18
4.52	11
4.54	18
4.56	8
4.58	11
4.6	6
4.62	9
4.64	11
4.66	14
4.68	10
4.7	12
4.72	9
4.74	15
4.76	9
4.78	12
4.8	13
4.82	14
4.84	8
4.86	11
4.88	13
4.9	11
4.92	9
4.94	8
4.96	6
4.98	14
5	16
5.02	9
5.04	5
5.06	8
5.08	10
5.1	9
5.12	13
5.14	9
5.16	12
5.18	8
5.2	6
5.22	12
5.24	16
5.26	6
5.28	8
5.3	13
5.32	11
5.34	15
5.36	15
5.38	17
5.4	7
5.42	7
5.44	6
5.46	13
5.48	9
5.5	19
5.52	9
5.54	7
5.56	13
5.58	10
5.6	10
5.62	12
5.64	15
5.66	9
5.68	16
5.7	14
5.72	22
5.74	17
5.76	15
5.78	18
5.8	14
5.82	28
5.84	21
5.86	28
5.88	33
5.9	31
5.92	27
5.94	34
5.96	24
5.98	16
6	11
6.02	20
6.04	4
6.06	13
6.08	5
6.1	13
6.12	11
6.14	14
6.16	11
6.18	13
6.2	6
6.22	11
6.24	14
6.26	18
6.28	13
6.3	10
6.32	18
6.34	12
6.36	20
6.38	14
6.4	11
6.42	14
6.44	8
6.46	8
6.48	7
6.5	11
6.52	16
6.54	12
6.56	9
6.58	15
6.6	15
6.62	14
6.64	9
6.66	16
6.68	13
6.7	13
6.72	17
6.74	14
6.76	14
6.78	9
6.8	5
6.82	11
6.84	6
6.86	8
6.88	12
6.9	11
6.92	8
6.94	11
6.96	8
6.98	7
7	7
7.02	8
7.04	9
7.06	14
7.08	7
7.1	10
7.12	3
7.14	10
7.16	12
7.18	9
7.2	11
7.22	7
7.24	6
7.26	8
7.28	14
7.3	10
7.32	5
7.34	5
7.36	12
7.38	8
7.4	12
7.42	8
7.44	8
7.46	5
7.48	9
7.5	2
7.52	11
7.54	14
7.56	16
7.58	8
7.6	14
7.62	16
7.64	11
7.66	11
7.68	13
7.7	18
7.72	12
7.74	11
7.76	12
7.78	7
7.8	6
7.82	13
7.84	9
7.86	8
7.88	6
7.9	10
7.92	14
7.94	11
7.96	9
7.98	4
8	6
8.02	5
8.04	20
8.06	11
8.08	12
8.1	15
8.12	11
8.14	13
8.16	10
8.18	13
8.2	10
8.22	13
8.24	16
8.26	15
8.28	7
8.3	13
8.32	14
8.34	7
8.36	8
8.38	23
8.4	9
8.42	16
8.44	8
8.46	12
8.48	18
8.5	13
8.52	7
8.54	8
8.56	14
8.58	20
8.6	8
8.62	11
8.64	11
8.66	7
8.68	13
8.7	17
8.72	15
8.74	16
8.76	9
8.78	8
8.8	11
8.82	14
8.84	11
8.86	12
8.88	13
8.9	18
8.92	11
8.94	12
8.96	14
8.98	13
9	11
9.02	11
9.04	7
9.06	10
9.08	15
9.1	12
9.12	14
9.14	5
9.16	13
9.18	13
9.2	10
9.22	15
9.24	20
9.26	20
9.28	19
9.3	20
9.32	20
9.34	25
9.36	25
9.38	27
9.4	28
9.42	44
9.44	39
9.46	51
9.48	50
9.5	82
9.52	115
9.54	80
9.56	106
9.58	96
9.6	129
9.62	94
9.64	84
9.66	97
9.68	86
9.7	69
9.72	88
9.74	76
9.76	77
9.78	68
9.8	41
9.82	30
9.84	24
9.86	21
9.88	20
9.9	15
9.92	19
9.94	21
9.96	25
9.98	20
10	27
10.02	16
10.04	14
10.06	19
10.08	13
10.1	9
10.12	21
10.14	23
10.16	15
10.18	9
10.2	13
10.22	14
10.24	16
10.26	18
10.28	17
10.3	15
10.32	13
10.34	17
10.36	17
10.38	27
10.4	31
10.42	18
10.44	17
10.46	10
10.48	10
10.5	5
10.52	13
10.54	20
10.56	20
10.58	17
10.6	13
10.62	14
10.64	8
10.66	12
10.68	17
10.7	13
10.72	15
10.74	20
10.76	26
10.78	12
10.8	16
10.82	16
10.84	24
10.86	20
10.88	15
10.9	23
10.92	12
10.94	15
10.96	13
10.98	14
11	16
11.02	13
11.04	16
11.06	18
11.08	13
11.1	15
11.12	7
11.14	16
11.16	9
11.18	14
11.2	16
11.22	7
11.24	15
11.26	18
11.28	16
11.3	20
11.32	14
11.34	14
11.36	23
11.38	17
11.4	22
11.42	10
11.44	17
11.46	18
11.48	22
11.5	22
11.52	16
11.54	24
11.56	17
11.58	19
11.6	20
11.62	16
11.64	24
11.66	26
11.68	24
11.7	28
11.72	12
11.74	25
11.76	28
11.78	21
11.8	18
11.82	24
11.84	23
11.86	23
11.88	30
11.9	38
11.92	26
11.94	24
11.96	42
11.98	32
12	48
12.02	52
12.04	64
12.06	74
12.08	74
12.1	69
12.12	77
12.14	87
12.16	95
12.18	59
12.2	45
12.22	44
12.24	32
12.26	45
12.28	30
12.3	33
12.32	26
12.34	20
12.36	27
12.38	20
12.4	25
12.42	23
12.44	26
12.46	28
12.48	14
12.5	19
12.52	18
12.54	25
12.56	35
12.58	29
12.6	29
12.62	33
12.64	36
12.66	36
12.68	32
12.7	28
12.72	27
12.74	31
12.76	24
12.78	33
12.8	27
12.82	25
12.84	18
12.86	27
12.88	23
12.9	15
12.92	24
12.94	15
12.96	27
12.98	30
13	33
13.02	23
13.04	21
13.06	27
13.08	23
13.1	23
13.12	21
13.14	32
13.16	24
13.18	30
13.2	36
13.22	29
13.24	26
13.26	21
13.28	19
13.3	16
13.32	18
13.34	10
13.36	20
13.38	26
13.4	28
13.42	24
13.44	13
13.46	22
13.48	20
13.5	22
13.52	28
13.54	24
13.56	21
13.58	17
13.6	27
13.62	20
13.64	19
13.66	24
13.68	20
13.7	17
13.72	20
13.74	18
13.76	21
13.78	22
13.8	24
13.82	15
13.84	16
13.86	19
13.88	18
13.9	16
13.92	21
13.94	18
13.96	17
13.98	19
14	19
14.02	16
14.04	24
14.06	17
14.08	27
14.1	20
14.12	27
14.14	26
14.16	17
14.18	35
14.2	17
14.22	21
14.24	20
14.26	23
14.28	33
14.3	17
14.32	23
14.34	22
14.36	27
14.38	23
14.4	25
14.42	23
14.44	29
14.46	29
14.48	24
14.5	19
14.52	31
14.54	23
14.56	27
14.58	29
14.6	31
14.62	32
14.64	37
14.66	33
14.68	41
14.7	42
14.72	58
14.74	59
14.76	39
14.78	56
14.8	56
14.82	80
14.84	100
14.86	104
14.88	93
14.9	90
14.92	101
14.94	93
14.96	88
14.98	98
15	63
15.02	57
15.04	75
15.06	75
15.08	85
15.1	77
15.12	81
15.14	88
15.16	77
15.18	89
15.2	101
15.22	81
15.24	85
15.26	62
15.28	59
15.3	48
15.32	53
15.34	45
15.36	36
15.38	29
15.4	29
15.42	32
15.44	34
15.46	29
15.48	26
15.5	27
15.52	33
15.54	24
15.56	28
15.58	21
15.6	32
15.62	25
15.64	35
15.66	20
15.68	28
15.7	21
15.72	19
15.74	32
15.76	32
15.78	41
15.8	35
15.82	40
15.84	32
15.86	36
15.88	57
15.9	59
15.92	60
15.94	55
15.96	63
15.98	72
16	53
16.02	76
16.04	63
16.06	64
16.08	58
16.1	42
16.12	39
16.14	39
16.16	29
16.18	26
16.2	22
16.22	27
16.24	24
16.26	30
16.28	38
16.3	21
16.32	27
16.34	28
16.36	26
16.38	23
16.4	26
16.42	22
16.44	27
16.46	24
16.48	30
16.5	28
16.52	30
16.54	31
16.56	39
16.58	27
16.6	27
16.62	27
16.64	27
16.66	32
16.68	20
16.7	16
16.72	20
16.74	38
16.76	27
16.78	20
16.8	23
16.82	22
16.84	30
16.86	21
16.88	24
16.9	24
16.92	22
16.94	27
16.96	24
16.98	14
17	23
17.02	13
17.04	24
17.06	27
17.08	27
17.1	25
17.12	23
17.14	28
17.16	28
17.18	29
17.2	27
17.22	25
17.24	31
17.26	37
17.28	32
17.3	37
17.32	48
17.34	32
17.36	34
17.38	31
17.4	30
17.42	26
17.44	28
17.46	21
17.48	30
17.5	28
17.52	27
17.54	19
17.56	26
17.58	22
17.6	26
17.62	21
17.64	27
17.66	33
17.68	27
17.7	27
17.72	32
17.74	35
17.76	34
17.78	41
17.8	31
17.82	46
17.84	39
17.86	55
17.88	50
17.9	56
17.92	58
17.94	53
17.96	77
17.98	69
18	46
18.02	64
18.04	51
18.06	49
18.08	46
18.1	50
18.12	45
18.14	38
18.16	41
18.18	38
18.2	56
18.22	61
18.24	56
18.26	61
18.28	72
18.3	78
18.32	85
18.34	106
18.36	105
18.38	115
18.4	126
18.42	149
18.44	154
18.46	126
18.48	123
18.5	119
18.52	112
18.54	94
18.56	80
18.58	83
18.6	61
18.62	56
18.64	58
18.66	52
18.68	63
18.7	48
18.72	39
18.74	65
18.76	51
18.78	65
18.8	65
18.82	65
18.84	71
18.86	74
18.88	86
18.9	85
18.92	106
18.94	85
18.96	103
18.98	129
19	104
19.02	80
19.04	89
19.06	100
19.08	100
19.1	91
19.12	102
19.14	100
19.16	85
19.18	111
19.2	96
19.22	82
19.24	67
19.26	70
19.28	51
19.3	50
19.32	57
19.34	76
19.36	54
19.38	47
19.4	45
19.42	44
19.44	44
19.46	29
19.48	33
19.5	45
19.52	39
19.54	45
19.56	39
19.58	44
19.6	43
19.62	30
19.64	32
19.66	32
19.68	36
19.7	36
19.72	45
19.74	34
19.76	44
19.78	53
19.8	33
19.82	47
19.84	49
19.86	42
19.88	56
19.9	54
19.92	52
19.94	61
19.96	71
19.98	40
20	50
20.02	46
20.04	44
20.06	37
20.08	34
20.1	36
20.12	52
20.14	45
20.16	40
20.18	33
20.2	36
20.22	47
20.24	50
20.26	54
20.28	54
20.3	51
20.32	53
20.34	58
20.36	66
20.38	74
20.4	74
20.42	82
20.44	80
20.46	76
20.48	65
20.5	57
20.52	59
20.54	49
20.56	35
20.58	38
20.6	34
20.62	36
20.64	37
20.66	35
20.68	35
20.7	32
20.72	36
20.74	35
20.76	28
20.78	29
20.8	46
20.82	32
20.84	34
20.86	34
20.88	29
20.9	35
20.92	34
20.94	30
20.96	25
20.98	36
21	41
21.02	35
21.04	43
21.06	43
21.08	37
21.1	32
21.12	40
21.14	42
21.16	30
21.18	46
21.2	44
21.22	42
21.24	43
21.26	35
21.28	45
21.3	42
21.32	29
21.34	29
21.36	31
21.38	42
21.4	34
21.42	32
21.44	32
21.46	33
21.48	43
21.5	51
21.52	35
21.54	36
21.56	52
21.58	46
21.6	52
21.62	51
21.64	46
21.66	73
21.68	80
21.7	59
21.72	86
21.74	75
21.76	84
21.78	71
21.8	84
21.82	69
21.84	44
21.86	62
21.88	58
21.9	73
21.92	53
21.94	56
21.96	56
21.98	53
22	54
22.02	66
22.04	61
22.06	67
22.08	52
22.1	53
22.12	63
22.14	53
22.16	40
22.18	44
22.2	47
22.22	42
22.24	40
22.26	33
22.28	32
22.3	26
22.32	29
22.34	36
22.36	39
22.38	30
22.4	39
22.42	35
22.44	28
22.46	28
22.48	34
22.5	40
22.52	49
22.54	38
22.56	37
22.58	35
22.6	47
22.62	38
22.64	33
22.66	36
22.68	34
22.7	26
22.72	41
22.74	34
22.76	38
22.78	35
22.8	37
22.82	34
22.84	49
22.86	42
22.88	52
22.9	39
22.92	48
22.94	51
22.96	59
22.98	48
23	51
23.02	65
23.04	58
23.06	63
23.08	69
23.1	64
23.12	71
23.14	71
23.16	65
23.18	67
23.2	58
23.22	43
23.24	49
23.26	56
23.28	43
23.3	42
23.32	25
23.34	31
23.36	37
23.38	40
23.4	33
23.42	38
23.44	29
23.46	45
23.48	43
23.5	43
23.52	37
23.54	38
23.56	38
23.58	38
23.6	38
23.62	25
23.64	33
23.66	31
23.68	25
23.7	38
23.72	38
23.74	19
23.76	30
23.78	28
23.8	31
23.82	26
23.84	18
23.86	37
23.88	32
23.9	22
23.92	32
23.94	25
23.96	24
23.98	26
24	19
24.02	21
24.04	18
24.06	21
24.08	17
24.1	16
24.12	31
24.14	20
24.16	22
24.18	23
24.2	22
24.22	25
24.24	25
24.26	17
24.28	30
24.3	39
24.32	25
24.34	22
24.36	25
24.38	30
24.4	24
24.42	34
24.44	23
24.46	32
24.48	33
24.5	38
24.52	34
24.54	28
24.56	30
24.58	37
24.6	35
24.62	34
24.64	41
24.66	45
24.68	38
24.7	40
24.72	42
24.74	39
24.76	35
24.78	38
24.8	33
24.82	30
24.84	31
24.86	29
24.88	23
24.9	24
24.92	20
24.94	25
24.96	31
24.98	30
25	16
25.02	28
25.04	27
25.06	39
25.08	34
25.1	37
25.12	44
25.14	29
25.16	52
25.18	34
25.2	47
25.22	43
25.24	42
25.26	41
25.28	47
25.3	46
25.32	52
25.34	36
25.36	31
25.38	39
25.4	52
25.42	36
25.44	48
25.46	36
25.48	26
25.5	43
25.52	36
25.54	35
25.56	33
25.58	29
25.6	31
25.62	33
25.64	34
25.66	29
25.68	31
25.7	39
25.72	45
25.74	43
25.76	30
25.78	28
25.8	37
25.82	28
25.84	33
25.86	35
25.88	34
25.9	28
25.92	20
25.94	26
25.96	32
25.98	21
26	15
26.02	22
26.04	42
26.06	28
26.08	23
26.1	25
26.12	26
26.14	36
26.16	27
26.18	25
26.2	16
26.22	19
26.24	12
26.26	22
26.28	14
26.3	12
26.32	21
26.34	14
26.36	20
26.38	18
26.4	19
26.42	21
26.44	23
26.46	18
26.48	19
26.5	16
26.52	21
26.54	17
26.56	20
26.58	9
26.6	20
26.62	25
26.64	20
26.66	15
26.68	15
26.7	27
26.72	20
26.74	24
26.76	24
26.78	31
26.8	20
26.82	23
26.84	30
26.86	21
26.88	28
26.9	26
26.92	34
26.94	23
26.96	28
26.98	33
27	33
27.02	33
27.04	36
27.06	37
27.08	41
27.1	32
27.12	18
27.14	23
27.16	33
27.18	29
27.2	31
27.22	39
27.24	25
27.26	17
27.28	25
27.3	20
27.32	20
27.34	23
27.36	30
27.38	27
27.4	21
27.42	16
27.44	25
27.46	25
27.48	22
27.5	19
27.52	19
27.54	27
27.56	23
27.58	27
27.6	28
27.62	29
27.64	23
27.66	30
27.68	23
27.7	35
27.72	27
27.74	22
27.76	27
27.78	22
27.8	21
27.82	34
27.84	26
27.86	25
27.88	19
27.9	22
27.92	25
27.94	24
27.96	26
27.98	32
28	14
28.02	22
28.04	14
28.06	17
28.08	17
28.1	22
28.12	24
28.14	23
28.16	18
28.18	15
28.2	17
28.22	18
28.24	16
28.26	15
28.28	11
28.3	24
28.32	17
28.34	14
28.36	22
28.38	17
28.4	22
28.42	15
28.44	14
28.46	29
28.48	18
28.5	24
28.52	21
28.54	20
28.56	14
28.58	12
28.6	19
28.62	15
28.64	19
28.66	19
28.68	22
28.7	27
28.72	18
28.74	15
28.76	17
28.78	14
28.8	19
28.82	38
28.84	18
28.86	20
28.88	20
28.9	22
28.92	20
28.94	22
28.96	26
28.98	15
29	12
29.02	16
29.04	15
29.06	16
29.08	12
29.1	16
29.12	19
29.14	14
29.16	9
29.18	15
29.2	5
29.22	19
29.24	15
29.26	23
29.28	6
29.3	8
29.32	16
29.34	14
29.36	17
29.38	15
29.4	12
29.42	15
29.44	14
29.46	15
29.48	15
29.5	5
29.52	13
29.54	7
29.56	20
29.58	10
29.6	23
29.62	15
29.64	10
29.66	19
29.68	16
29.7	17
29.72	13
29.74	15
29.76	21
29.78	20
29.8	21
29.82	17
29.84	27
29.86	15
29.88	21
29.9	27
29.92	21
29.94	17
29.96	19
29.98	15
30	25
30.02	20
30.04	16
30.06	20
30.08	11
30.1	15
30.12	10
30.14	13
30.16	14
30.18	22
30.2	16
30.22	19
30.24	22
30.26	9
30.28	15
30.3	9
30.32	9
30.34	19
30.36	16
30.38	15
30.4	11
30.42	16
30.44	12
30.46	15
30.48	10
30.5	12
30.52	12
30.54	16
30.56	8
30.58	18
30.6	10
30.62	16
30.64	17
30.66	11
30.68	15
30.7	12
30.72	21
30.74	12
30.76	7
30.78	16
30.8	17
30.82	11
30.84	10
30.86	12
30.88	12
30.9	16
30.92	14
30.94	15
30.96	18
30.98	21
31	14
31.02	12
31.04	20
31.06	17
31.08	10
31.1	19
31.12	13
31.14	15
31.16	20
31.18	15
31.2	18
31.22	11
31.24	12
31.26	22
31.28	9
31.3	17
31.32	16
31.34	12
31.36	14
31.38	17
31.4	10
31.42	15
31.44	13
31.46	7
31.48	14
31.5	11
31.52	9
31.54	10
31.56	11
31.58	15
31.6	16
31.62	8
31.64	12
31.66	10
31.68	16
31.7	11
31.72	11
31.74	11
31.76	12
31.78	10
31.8	11
31.82	12
31.84	18
31.86	15
31.88	7
31.9	13
31.92	15
31.94	21
31.96	18
31.98	18
32	19
32.02	12
32.04	9
32.06	14
32.08	14
32.1	17
32.12	22
32.14	8
32.16	13
32.18	16
32.2	22
32.22	8
32.24	17
32.26	12
32.28	18
32.3	7
32.32	12
32.34	15
32.36	13
32.38	13
32.4	17
32.42	17
32.44	8
32.46	17
32.48	12
32.5	16
32.52	11
32.54	9
32.56	15
32.58	16
32.6	20
32.62	11
32.64	24
32.66	26
32.68	9
32.7	18
32.72	13
32.74	16
32.76	25
32.78	12
32.8	7
32.82	17
32.84	14
32.86	15
32.88	13
32.9	8
32.92	9
32.94	17
32.96	12
32.98	9
33	11
33.02	8
33.04	11
33.06	12
33.08	9
33.1	11
33.12	19
33.14	10
33.16	16
33.18	9
33.2	10
33.22	5
33.24	8
33.26	12
33.28	9
33.3	11
33.32	14
33.34	9
33.36	7
33.38	12
33.4	12
33.42	12
33.44	15
33.46	9
33.48	6
33.5	20
33.52	12
33.54	12
33.56	10
33.58	12
33.6	14
33.62	12
33.64	9
33.66	16
33.68	10
33.7	17
33.72	12
33.74	9
33.76	10
33.78	10
33.8	17
33.82	19
33.84	9
33.86	11
33.88	6
33.9	21
33.92	15
33.94	16
33.96	10
33.98	11
34	14
34.02	17
34.04	18
34.06	21
34.08	19
34.1	7
34.12	7
34.14	10
34.16	17
34.18	13
34.2	13
34.22	11
34.24	13
34.26	13
34.28	15
34.3	17
34.32	9
34.34	18
34.36	11
34.38	20
34.4	22
34.42	17
34.44	18
34.46	17
34.48	12
34.5	15
34.52	23
34.54	17
34.56	24
34.58	20
34.6	18
34.62	20
34.64	21
34.66	16
34.68	17
34.7	12
34.72	17
34.74	18
34.76	19
34.78	14
34.8	15
34.82	25
34.84	23
34.86	17
34.88	18
34.9	20
34.92	19
34.94	16
34.96	24
34.98	22
35	20
35.02	19
35.04	17
35.06	18
35.08	13
35.1	19
35.12	21
35.14	14
35.16	12
35.18	18
35.2	17
35.22	10
35.24	17
35.26	11
35.28	19
35.3	15
35.32	14
35.34	23
35.36	16
35.38	14
35.4	20
35.42	14
35.44	11
35.46	18
35.48	21
35.5	21
35.52	18
35.54	17
35.56	12
35.58	17
35.6	9
35.62	20
35.64	14
35.66	15
35.68	17
35.7	17
35.72	15
35.74	23
35.76	20
35.78	17
35.8	18
35.82	16
35.84	19
35.86	16
35.88	21
35.9	21
35.92	20
35.94	30
35.96	30
35.98	28
36	26
36.02	21
36.04	22
36.06	38
36.08	27
36.1	39
36.12	31
36.14	36
36.16	29
36.18	29
36.2	35
36.22	27
36.24	28
36.26	24
36.28	35
36.3	36
36.32	24
36.34	32
36.36	29
36.38	26
36.4	23
36.42	23
36.44	22
36.46	23
36.48	19
36.5	23
36.52	18
36.54	25
36.56	17
36.58	15
36.6	19
36.62	13
36.64	19
36.66	15
36.68	15
36.7	17
36.72	15
36.74	13
36.76	21
36.78	14
36.8	16
36.82	19
36.84	16
36.86	9
36.88	15
36.9	17
36.92	19
36.94	17
36.96	19
36.98	22
37	16
37.02	22
37.04	14
37.06	17
37.08	17
37.1	21
37.12	14
37.14	17
37.16	17
37.18	14
37.2	14
37.22	11
37.24	12
37.26	20
37.28	10
37.3	15
37.32	15
37.34	16
37.36	12
37.38	16
37.4	17
37.42	13
37.44	20
37.46	25
37.48	18
37.5	9
37.52	19
37.54	16
37.56	10
37.58	9
37.6	13
37.62	9
37.64	19
37.66	13
37.68	18
37.7	11
37.72	12
37.74	8
37.76	11
37.78	10
37.8	12
37.82	14
37.84	14
37.86	15
37.88	11
37.9	13
37.92	13
37.94	15
37.96	9
37.98	16
38	7
38.02	11
38.04	17
38.06	14
38.08	15
38.1	18
38.12	15
38.14	15
38.16	5
38.18	17
38.2	9
38.22	17
38.24	10
38.26	18
38.28	8
38.3	11
38.32	20
38.34	11
38.36	13
38.38	15
38.4	17
38.42	8
38.44	16
38.46	16
38.48	13
38.5	9
38.52	10
38.54	17
38.56	12
38.58	13
38.6	16
38.62	16
38.64	12
38.66	16
38.68	16
38.7	13
38.72	12
38.74	11
38.76	10
38.78	9
38.8	17
38.82	9
38.84	15
38.86	20
38.88	20
38.9	15
38.92	13
38.94	12
38.96	13
38.98	19
39	12
39.02	8
39.04	16
39.06	16
39.08	14
39.1	16
39.12	13
39.14	12
39.16	13
39.18	9
39.2	12
39.22	7
39.24	12
39.26	10
39.28	24
39.3	15
39.32	14
39.34	16
39.36	9
39.38	19
39.4	27
39.42	15
39.44	11
39.46	16
39.48	12
39.5	19
39.52	16
39.54	15
39.56	13
39.58	7
39.6	14
39.62	16
39.64	12
39.66	20
39.68	21
39.7	10
39.72	17
39.74	8
39.76	15
39.78	13
39.8	11
39.82	11
39.84	18
39.86	13
39.88	12
39.9	9
39.92	13
39.94	14
39.96	12
39.98	18
40	14
40.02	13
40.04	21
40.06	19
40.08	27
40.1	20
40.12	24
40.14	14
40.16	22
40.18	17
40.2	15
40.22	13
40.24	21
40.26	29
40.28	25
40.3	27
40.32	24
40.34	22
40.36	26
40.38	22
40.4	18
40.42	26
40.44	22
40.46	37
40.48	28
40.5	26
40.52	12
40.54	21
40.56	21
40.58	21
40.6	20
40.62	10
40.64	15
40.66	19
40.68	21
40.7	9
40.72	16
40.74	13
40.76	6
40.78	12
40.8	12
40.82	12
40.84	15
40.86	10
40.88	15
40.9	17
40.92	13
40.94	14
40.96	13
40.98	11
41	12
41.02	8
41.04	15
41.06	15
41.08	10
41.1	14
41.12	11
41.14	17
41.16	9
41.18	13
41.2	13
41.22	11
41.24	10
41.26	11
41.28	14
41.3	12
41.32	13
41.34	9
41.36	11
41.38	13
41.4	8
41.42	13
41.44	20
41.46	19
41.48	18
41.5	16
41.52	13
41.54	18
41.56	10
41.58	16
41.6	18
41.62	6
41.64	14
41.66	9
41.68	17
41.7	11
41.72	11
41.74	10
41.76	11
41.78	15
41.8	11
41.82	12
41.84	15
41.86	9
41.88	13
41.9	6
41.92	18
41.94	10
41.96	11
41.98	11
42	12
42.02	10
42.04	13
42.06	15
42.08	12
42.1	10
42.12	19
42.14	14
42.16	13
42.18	7
42.2	18
42.22	12
42.24	10
42.26	13
42.28	10
42.3	12
42.32	12
42.34	10
42.36	18
42.38	11
42.4	11
42.42	14
42.44	10
42.46	11
42.48	10
42.5	12
42.52	14
42.54	13
42.56	16
42.58	11
42.6	13
42.62	13
42.64	16
42.66	12
42.68	5
42.7	16
42.72	12
42.74	14
42.76	14
42.78	12
42.8	17
42.82	11
42.84	15
42.86	14
42.88	13
42.9	13
42.92	19
42.94	12
42.96	19
[truncated: 852 more rows]
