# Supplementary material for: Development of Abiraterone Acetate Nanocrystal Tablets to Enhance Oral Bioavailability: Formulation Optimization, Characterization, In Vitro Dissolution and Pharmacokinetic Evaluation
Source: Pharmaceutics. 2022 May 26;14(6):1134. doi: 10.3390/pharmaceutics14061134 (PMC9228621; doi:10.3390/pharmaceutics14061134)
Supplement: Supplementary file 1 [file pharmaceutics-14-01134-s001.zip › pharmaceutics-1721084-supplementary/Supplementary/XRD/N20220510-LJ-1.UXD]

; D:\SZ\2022\2022.5y\N20220510-LJ-1.raw(Diffrac Plus V1.01 file) converted by XCH V1.0
_FILEVERSION=2
_SITE='China'
_USER='Administrator'
_SAMPLE_CHANGER_CODE=0
_ATTACHMENTS_CODE=0
_GONIOMETER_RADIUS=217.500000
_FIXED_DIVSLIT=0.600000
_FIXED_SAMPLESLIT=0.000000
_FIXED_DETSLIT=0.100000
_MONOCHROMATOR=0
; None
_THIN_FILM='N'
_BETA_FILTER='Y'
_FIXED_ANTISLIT=0.600000
_ANALYZER_CODE=0
; None
_DATEMEASURED='10-May-2022 13:46:17'
_WL_UNIT='A'
_WL1=1.540600
_WL2=1.544390
_WL3=1.392220
_WLRATIO=0.500000
_ANODE='Cu'
; (Data for Range number 1)
_DRIVE='COUPLED'
_STEPTIME=0.300000
_STEPSIZE=0.020000
_STEPMODE='C'
_START=3.000000
_THETA=1.500000
_2THETA=3.000000
_KHI=0.000000
_PHI=0.000000
_X=0.000000
_Y=0.000000
_Z=0.000000
_DIVERGENCE=0.000000
_ANTISCATTER=0.000000
_DETECTOR=1
; S.C.
_HV=651.000000
_GAIN=80.000000
_LLD=0.788000
_ULD=1.866000
_DETECTORSLIT='unkn'
_AUX1=0.000000
_AUX2=0.000000
_AUX3=0.000000
_TIMESTARTED=10.000000
_TEMP_RATE=-1.000000
_TEMP_DELAY=-1.000000
_KV=40
_MA=40
_RANGE_WL=1.540600
_3DPLANE=0
_2THETACOUNTS
         3.0000              16
         3.0200              18
         3.0400               6
         3.0600              15
         3.0800              13
         3.1000              10
         3.1200              12
         3.1400               8
         3.1600              10
         3.1800              10
         3.2000               7
         3.2200              14
         3.2400              12
         3.2600               8
         3.2800               8
         3.3000              18
         3.3200               9
         3.3400              12
         3.3600              13
         3.3800              10
         3.4000              17
         3.4200              13
         3.4400              10
         3.4600               9
         3.4800              10
         3.5000              12
         3.5200               9
         3.5400              14
         3.5600              10
         3.5800              19
         3.6000              11
         3.6200               7
         3.6400              10
         3.6600               7
         3.6800              10
         3.7000              15
         3.7200               3
         3.7400               7
         3.7600               8
         3.7800              10
         3.8000              14
         3.8200              11
         3.8400              10
         3.8600               4
         3.8800              10
         3.9000              15
         3.9200               6
         3.9400              15
         3.9600               4
         3.9800              11
         4.0000              11
         4.0200              12
         4.0400              15
         4.0600               8
         4.0800              18
         4.1000              17
         4.1200               9
         4.1400              11
         4.1600              10
         4.1800              17
         4.2000              11
         4.2200              12
         4.2400               9
         4.2600               9
         4.2800               8
         4.3000              15
         4.3200               5
         4.3400              12
         4.3600              15
         4.3800              15
         4.4000               3
         4.4200               9
         4.4400               5
         4.4600               9
         4.4800               9
         4.5000               6
         4.5200              16
         4.5400              10
         4.5600              10
         4.5800              10
         4.6000               8
         4.6200              15
         4.6400               5
         4.6600               7
         4.6800              11
         4.7000              13
         4.7200               7
         4.7400              10
         4.7600              13
         4.7800               9
         4.8000               9
         4.8200               8
         4.8400               9
         4.8600              12
         4.8800               9
         4.9000              10
         4.9200               9
         4.9400              13
         4.9600              14
         4.9800               8
         5.0000               7
         5.0200              14
         5.0400               6
         5.0600               7
         5.0800              14
         5.1000               9
         5.1200               8
         5.1400               5
         5.1600               9
         5.1800              10
         5.2000              12
         5.2200               5
         5.2400              13
         5.2600               9
         5.2800               8
         5.3000              17
         5.3200               8
         5.3400               8
         5.3600               9
         5.3800              10
         5.4000               9
         5.4200              14
         5.4400               8
         5.4600               4
         5.4800              11
         5.5000               5
         5.5200              12
         5.5400               9
         5.5600              10
         5.5800              11
         5.6000              14
         5.6200              14
         5.6400              16
         5.6600               9
         5.6800              17
         5.7000              19
         5.7200              12
         5.7400              28
         5.7600              20
         5.7800              26
         5.8000              30
         5.8200              27
         5.8400              20
         5.8600              19
         5.8800               9
         5.9000              15
         5.9200              18
         5.9400              15
         5.9600              16
         5.9800              10
         6.0000              17
         6.0200               4
         6.0400              15
         6.0600              10
         6.0800              15
         6.1000               6
         6.1200              11
         6.1400               4
         6.1600               9
         6.1800              12
         6.2000              11
         6.2200              12
         6.2400               7
         6.2600              13
         6.2800               7
         6.3000              10
         6.3200               8
         6.3400              12
         6.3600               8
         6.3800               7
         6.4000              12
         6.4200              14
         6.4400               8
         6.4600              16
         6.4800              11
         6.5000              11
         6.5200              15
         6.5400               7
         6.5600               6
         6.5800               8
         6.6000               6
         6.6200              10
         6.6400              10
         6.6600               9
         6.6800              13
         6.7000               8
         6.7200               6
         6.7400              11
         6.7600               8
         6.7800               4
         6.8000               7
         6.8200              14
         6.8400              12
         6.8600              12
         6.8800               6
         6.9000               8
         6.9200               6
         6.9400               6
         6.9600               4
         6.9800              10
         7.0000               9
         7.0200               5
         7.0400              10
         7.0600              11
         7.0800               4
         7.1000               6
         7.1200              10
         7.1400               2
         7.1600               9
         7.1800               5
         7.2000               6
         7.2200              14
         7.2400               5
         7.2600               7
         7.2800               5
         7.3000               5
         7.3200               7
         7.3400               6
         7.3600               4
         7.3800               5
         7.4000               5
         7.4200               7
         7.4400               9
         7.4600              14
         7.4800               7
         7.5000               9
         7.5200               5
         7.5400              12
         7.5600               6
         7.5800               3
         7.6000               7
         7.6200               6
         7.6400               9
         7.6600              12
         7.6800               4
         7.7000               5
         7.7200               6
         7.7400               4
         7.7600               7
         7.7800               4
         7.8000               6
         7.8200              10
         7.8400               6
         7.8600               4
         7.8800               8
         7.9000               3
         7.9200               9
         7.9400               7
         7.9600               5
         7.9800               9
         8.0000              12
         8.0200              11
         8.0400              10
         8.0600               9
         8.0800               9
         8.1000               8
         8.1200               6
         8.1400               8
         8.1600              16
         8.1800               6
         8.2000              10
         8.2200              10
         8.2400              13
         8.2600              11
         8.2800              14
         8.3000               4
         8.3200              11
         8.3400               8
         8.3600               8
         8.3800              14
         8.4000               7
         8.4200              10
         8.4400              13
         8.4600               8
         8.4800              12
         8.5000              13
         8.5200              10
         8.5400              10
         8.5600               7
         8.5800               6
         8.6000              11
         8.6200              12
         8.6400               8
         8.6600              18
         8.6800              13
         8.7000               7
         8.7200              12
         8.7400               9
         8.7600              15
         8.7800               9
         8.8000               6
         8.8200               8
         8.8400               5
         8.8600               8
         8.8800              14
         8.9000               7
         8.9200              10
         8.9400               8
         8.9600               6
         8.9800               6
         9.0000               9
         9.0200               7
         9.0400              14
         9.0600               5
         9.0800              11
         9.1000              14
         9.1200              11
         9.1400              13
         9.1600              12
         9.1800               7
         9.2000               8
         9.2200              13
         9.2400              10
         9.2600               9
         9.2800              13
         9.3000              16
         9.3200               8
         9.3400              12
         9.3600              13
         9.3800              27
         9.4000              22
         9.4200              18
         9.4400              18
         9.4600              19
         9.4800              20
         9.5000              23
         9.5200              13
         9.5400              17
         9.5600              12
         9.5800              17
         9.6000              10
         9.6200               9
         9.6400              12
         9.6600              12
         9.6800              10
         9.7000              10
         9.7200              14
         9.7400              11
         9.7600              13
         9.7800              12
         9.8000               3
         9.8200              10
         9.8400              12
         9.8600               7
         9.8800              18
         9.9000               5
         9.9200              11
         9.9400              16
         9.9600              19
         9.9800              11
        10.0000              16
        10.0200              10
        10.0400              15
        10.0600              12
        10.0800              12
        10.1000              21
        10.1200              15
        10.1400              23
        10.1600              16
        10.1800              17
        10.2000              14
        10.2200              16
        10.2400              26
        10.2600              25
        10.2800              26
        10.3000              43
        10.3200              39
        10.3400              37
        10.3600              71
        10.3800              75
        10.4000              73
        10.4200              80
        10.4400              67
        10.4600              51
        10.4800              29
        10.5000              36
        10.5200              23
        10.5400              20
        10.5600              16
        10.5800              15
        10.6000              14
        10.6200              15
        10.6400              18
        10.6600              13
        10.6800              11
        10.7000              15
        10.7200              19
        10.7400              14
        10.7600               9
        10.7800              16
        10.8000              12
        10.8200              14
        10.8400              17
        10.8600              12
        10.8800               8
        10.9000              13
        10.9200               7
        10.9400              14
        10.9600              10
        10.9800              13
        11.0000              16
        11.0200               8
        11.0400              11
        11.0600              13
        11.0800              10
        11.1000              11
        11.1200              11
        11.1400               6
        11.1600              16
        11.1800              20
        11.2000              17
        11.2200              13
        11.2400               9
        11.2600              18
        11.2800              12
        11.3000              16
        11.3200              19
        11.3400              20
        11.3600              14
        11.3800              18
        11.4000              16
        11.4200              18
        11.4400              16
        11.4600              13
        11.4800               9
        11.5000               9
        11.5200               9
        11.5400              12
        11.5600              17
        11.5800              19
        11.6000              12
        11.6200              12
        11.6400              17
        11.6600              15
        11.6800              21
        11.7000              31
        11.7200              12
        11.7400              12
        11.7600              19
        11.7800              17
        11.8000              21
        11.8200              17
        11.8400              20
        11.8600              16
        11.8800              30
        11.9000              31
        11.9200              29
        11.9400              42
        11.9600              51
        11.9800              45
        12.0000              45
        12.0200              49
        12.0400              46
        12.0600              54
        12.0800              43
        12.1000              43
        12.1200              35
        12.1400              37
        12.1600              25
        12.1800              25
        12.2000              23
        12.2200              21
        12.2400              21
        12.2600              22
        12.2800              15
        12.3000              22
        12.3200              16
        12.3400              19
        12.3600              16
        12.3800              15
        12.4000              12
        12.4200              19
        12.4400              19
        12.4600              22
        12.4800              17
        12.5000              29
        12.5200              30
        12.5400              28
        12.5600              29
        12.5800              30
        12.6000              25
        12.6200              21
        12.6400              14
        12.6600              16
        12.6800              23
        12.7000              20
        12.7200              15
        12.7400              19
        12.7600              20
        12.7800              14
        12.8000              23
        12.8200              25
        12.8400              21
        12.8600              14
        12.8800              16
        12.9000              16
        12.9200              21
        12.9400              13
        12.9600              20
        12.9800              20
        13.0000              16
        13.0200              15
        13.0400              12
        13.0600              15
        13.0800              12
        13.1000              19
        13.1200              15
        13.1400              19
        13.1600              21
        13.1800              20
        13.2000              12
        13.2200              17
        13.2400              21
        13.2600              12
        13.2800              17
        13.3000              13
        13.3200              24
        13.3400              15
        13.3600              20
        13.3800              12
        13.4000              20
        13.4200              14
        13.4400              18
        13.4600              17
        13.4800              14
        13.5000              21
        13.5200               9
        13.5400              18
        13.5600              14
        13.5800              12
        13.6000              14
        13.6200              15
        13.6400              14
        13.6600              11
        13.6800               7
        13.7000              17
        13.7200              16
        13.7400              14
        13.7600              11
        13.7800              13
        13.8000              12
        13.8200              11
        13.8400              12
        13.8600              17
        13.8800              14
        13.9000              17
        13.9200              11
        13.9400               9
        13.9600              13
        13.9800              23
        14.0000              13
        14.0200               9
        14.0400              11
        14.0600              21
        14.0800              15
        14.1000              14
        14.1200              15
        14.1400              18
        14.1600              23
        14.1800              15
        14.2000              21
        14.2200              19
        14.2400              21
        14.2600              23
        14.2800              25
        14.3000              29
        14.3200              34
        14.3400              32
        14.3600              40
        14.3800              36
        14.4000              43
        14.4200              39
        14.4400              51
        14.4600              62
        14.4800              66
        14.5000              90
        14.5200             105
        14.5400             116
        14.5600             144
        14.5800             132
        14.6000              99
        14.6200              94
        14.6400              55
        14.6600              37
        14.6800              58
        14.7000              61
        14.7200              53
        14.7400              69
        14.7600              60
        14.7800              81
        14.8000              86
        14.8200              76
        14.8400              75
        14.8600              78
        14.8800              62
        14.9000              55
        14.9200              57
        14.9400              48
        14.9600              43
        14.9800              61
        15.0000              78
        15.0200             100
        15.0400             128
        15.0600             181
        15.0800             201
        15.1000             206
        15.1200             148
        15.1400             112
        15.1600              63
        15.1800              49
        15.2000              28
        15.2200              26
        15.2400              22
        15.2600              27
        15.2800              32
        15.3000              16
        15.3200              17
        15.3400              12
        15.3600              17
        15.3800              16
        15.4000              20
        15.4200              19
        15.4400              12
        15.4600              21
        15.4800              17
        15.5000              17
        15.5200              17
        15.5400              20
        15.5600              18
        15.5800              31
        15.6000              31
        15.6200              16
        15.6400              13
        15.6600              24
        15.6800              20
        15.7000              22
        15.7200              26
        15.7400              16
        15.7600              33
        15.7800              36
        15.8000              48
        15.8200              50
        15.8400              40
        15.8600              70
        15.8800              49
        15.9000              42
        15.9200              51
        15.9400              51
        15.9600              43
        15.9800              30
        16.0000              39
        16.0200              30
        16.0400              28
        16.0600              19
        16.0800              25
        16.1000              14
        16.1200              20
        16.1400              15
        16.1600              17
        16.1800              13
        16.2000              13
        16.2200              14
        16.2400              17
        16.2600              16
        16.2800              15
        16.3000              14
        16.3200              22
        16.3400              19
        16.3600              20
        16.3800              17
        16.4000              19
        16.4200              21
        16.4400              20
        16.4600              14
        16.4800              13
        16.5000              14
        16.5200              16
        16.5400              17
        16.5600              19
        16.5800              12
        16.6000              24
        16.6200              14
        16.6400              14
        16.6600              15
        16.6800              18
        16.7000              20
        16.7200              16
        16.7400              21
        16.7600              19
        16.7800              30
        16.8000              19
        16.8200              32
        16.8400              17
        16.8600              15
        16.8800              15
        16.9000              24
        16.9200              16
        16.9400              19
        16.9600              14
        16.9800              14
        17.0000              13
        17.0200              20
        17.0400              10
        17.0600              21
        17.0800              13
        17.1000              17
        17.1200              29
        17.1400              17
        17.1600              21
        17.1800              21
        17.2000              11
        17.2200              27
        17.2400              22
        17.2600              24
        17.2800              20
        17.3000              14
        17.3200              25
        17.3400              11
        17.3600              14
        17.3800              15
        17.4000              18
        17.4200               9
        17.4400              11
        17.4600              11
        17.4800              10
        17.5000              17
        17.5200              15
        17.5400              20
        17.5600              13
        17.5800              15
        17.6000              13
        17.6200              12
        17.6400              13
        17.6600              12
        17.6800              11
        17.7000              20
        17.7200              12
        17.7400              17
        17.7600              16
        17.7800              17
        17.8000              14
        17.8200              14
        17.8400              13
        17.8600              22
        17.8800              20
        17.9000              18
        17.9200              28
        17.9400              17
        17.9600              17
        17.9800              16
        18.0000              14
        18.0200              25
        18.0400              25
        18.0600              22
        18.0800              31
        18.1000              31
        18.1200              38
        18.1400              38
        18.1600              39
        18.1800              50
        18.2000              50
        18.2200              59
        18.2400              44
        18.2600              80
        18.2800              87
        18.3000              93
        18.3200             125
        18.3400             120
        18.3600             138
        18.3800             134
        18.4000             144
        18.4200             129
        18.4400             106
        18.4600             106
        18.4800             116
        18.5000              84
        18.5200              78
        18.5400              88
        18.5600              91
        18.5800             101
        18.6000             132
        18.6200             169
        18.6400             203
        18.6600             253
        18.6800             295
        18.7000             332
        18.7200             333
        18.7400             321
        18.7600             285
        18.7800             212
        18.8000             182
        18.8200             126
        18.8400              96
        18.8600              92
        18.8800              94
        18.9000              73
        18.9200             101
        18.9400              91
        18.9600             104
        18.9800              74
        19.0000              77
        19.0200              83
        19.0400              89
        19.0600              89
        19.0800              89
        19.1000              90
        19.1200              79
        19.1400              65
        19.1600              51
        19.1800              52
        19.2000              46
        19.2200              39
        19.2400              33
        19.2600              27
        19.2800              25
        19.3000              28
        19.3200              17
        19.3400              21
        19.3600              16
        19.3800              16
        19.4000              19
        19.4200              26
        19.4400              19
        19.4600              17
        19.4800              19
        19.5000              25
        19.5200              17
        19.5400              16
        19.5600              16
        19.5800              23
        19.6000              26
        19.6200              22
        19.6400              20
        19.6600              27
        19.6800              23
        19.7000              24
        19.7200              16
        19.7400              38
        19.7600              20
        19.7800              28
        19.8000              18
        19.8200              21
        19.8400              27
        19.8600              29
        19.8800              11
        19.9000              10
        19.9200              18
        19.9400              18
        19.9600              18
        19.9800              16
        20.0000              11
        20.0200              17
        20.0400              25
        20.0600              16
        20.0800              12
        20.1000              19
        20.1200              21
        20.1400              15
        20.1600              24
        20.1800              14
        20.2000              18
        20.2200              21
        20.2400              16
        20.2600              27
        20.2800              36
        20.3000              54
        20.3200              46
        20.3400              47
        20.3600              65
        20.3800              44
        20.4000              47
        20.4200              43
        20.4400              37
        20.4600              35
        20.4800              33
        20.5000              24
        20.5200              20
        20.5400              21
        20.5600              13
        20.5800              12
        20.6000              20
        20.6200              17
        20.6400              12
        20.6600              23
        20.6800              26
        20.7000              19
        20.7200              18
        20.7400              10
        20.7600              18
        20.7800              20
        20.8000              36
        20.8200              25
        20.8400              31
        20.8600              26
        20.8800              45
        20.9000              51
        20.9200              74
        20.9400              87
        20.9600              94
        20.9800             111
        21.0000             113
        21.0200             112
        21.0400             131
        21.0600             111
        21.0800             128
        21.1000             102
        21.1200              82
        21.1400              52
        21.1600              38
        21.1800              32
        21.2000              27
        21.2200              25
        21.2400              18
        21.2600              20
        21.2800              14
        21.3000              19
        21.3200              22
        21.3400              22
        21.3600              27
        21.3800              18
        21.4000              24
        21.4200              20
        21.4400              24
        21.4600              36
        21.4800              26
        21.5000              29
        21.5200              36
        21.5400              36
        21.5600              45
        21.5800              47
        21.6000              72
        21.6200              67
        21.6400              63
        21.6600              79
        21.6800              69
        21.7000              79
        21.7200              69
        21.7400              41
        21.7600              50
        21.7800              40
        21.8000              46
        21.8200              37
        21.8400              54
        21.8600              52
        21.8800              42
        21.9000              34
        21.9200              34
        21.9400              26
        21.9600              30
        21.9800              19
        22.0000              24
        22.0200              17
        22.0400              23
        22.0600              17
        22.0800              18
        22.1000              18
        22.1200              17
        22.1400              25
        22.1600              20
        22.1800              14
        22.2000              23
        22.2200              24
        22.2400              21
        22.2600              35
        22.2800              25
        22.3000              40
        22.3200              40
        22.3400              39
        22.3600              30
        22.3800              36
        22.4000              34
        22.4200              28
        22.4400              29
        22.4600              35
        22.4800              37
        22.5000              35
        22.5200              26
        22.5400              32
        22.5600              17
        22.5800              18
        22.6000              38
        22.6200              23
        22.6400              27
        22.6600              17
        22.6800              21
        22.7000              25
        22.7200              23
        22.7400              24
        22.7600              27
        22.7800              31
        22.8000              32
        22.8200              33
        22.8400              38
        22.8600              40
        22.8800              49
        22.9000              40
        22.9200              49
        22.9400              35
        22.9600              57
        22.9800              66
        23.0000              55
        23.0200              69
        23.0400              84
        23.0600              75
        23.0800             103
        23.1000              95
        23.1200              87
        23.1400             113
        23.1600             121
        23.1800             151
        23.2000             172
        23.2200             199
        23.2400             202
        23.2600             192
        23.2800             213
        23.3000             228
        23.3200             224
        23.3400             239
        23.3600             248
        23.3800             242
        23.4000             209
        23.4200             147
        23.4400              99
        23.4600              91
        23.4800              47
        23.5000              43
        23.5200              29
        23.5400              35
        23.5600              39
        23.5800              17
        23.6000              25
        23.6200              27
        23.6400              25
        23.6600              23
        23.6800              22
        23.7000              34
        23.7200              27
        23.7400              11
        23.7600              20
        23.7800              17
        23.8000              16
        23.8200              13
        23.8400              10
        23.8600              11
        23.8800              14
        23.9000              17
        23.9200              20
        23.9400              16
        23.9600               7
        23.9800              13
        24.0000              15
        24.0200              19
        24.0400              15
        24.0600               5
        24.0800               3
        24.1000              16
        24.1200              14
        24.1400              19
        24.1600              23
        24.1800              19
        24.2000               9
        24.2200              19
        24.2400              25
        24.2600              15
        24.2800              25
        24.3000              25
        24.3200              22
        24.3400              18
        24.3600              31
        24.3800              53
        24.4000              65
        24.4200              70
        24.4400              73
        24.4600              62
        24.4800              57
        24.5000              46
        24.5200              31
        24.5400              26
        24.5600              21
        24.5800              20
        24.6000              22
        24.6200              19
        24.6400              25
        24.6600              19
        24.6800              65
        24.7000              83
        24.7200              31
        24.7400              42
        24.7600              48
        24.7800              20
        24.8000              14
        24.8200              12
        24.8400              16
        24.8600              13
        24.8800              15
        24.9000              18
        24.9200              13
        24.9400              13
        24.9600              14
        24.9800              18
        25.0000               6
        25.0200              12
        25.0400               7
        25.0600              10
        25.0800              12
        25.1000              11
        25.1200              15
        25.1400              27
        25.1600              15
        25.1800              19
        25.2000              14
        25.2200              11
        25.2400              10
        25.2600              16
        25.2800              24
        25.3000              18
        25.3200              23
        25.3400              19
        25.3600              26
        25.3800              29
        25.4000              21
        25.4200              14
        25.4400              19
        25.4600              17
        25.4800              12
        25.5000              19
        25.5200              16
        25.5400              14
        25.5600              17
        25.5800              16
        25.6000              11
        25.6200              11
        25.6400              11
        25.6600              22
        25.6800              20
        25.7000              23
        25.7200              22
        25.7400              19
        25.7600              41
        25.7800              24
        25.8000              29
        25.8200              44
        25.8400              37
        25.8600              42
        25.8800              45
        25.9000              37
        25.9200              27
        25.9400              14
        25.9600              28
        25.9800              18
        26.0000              20
        26.0200              18
        26.0400              33
        26.0600              20
        26.0800              15
        26.1000              18
        26.1200              23
        26.1400              19
        26.1600              11
        26.1800               9
        26.2000              16
        26.2200              15
        26.2400              15
        26.2600              16
        26.2800              17
        26.3000              16
        26.3200              16
        26.3400              13
        26.3600              10
        26.3800              19
        26.4000               8
        26.4200              11
        26.4400              11
        26.4600               8
        26.4800              12
        26.5000              15
        26.5200              15
        26.5400               8
        26.5600              12
        26.5800              12
        26.6000              10
        26.6200              15
        26.6400              11
        26.6600              14
        26.6800               8
        26.7000              14
        26.7200              19
        26.7400              19
        26.7600              26
        26.7800              13
        26.8000              14
        26.8200              15
        26.8400              15
        26.8600              16
        26.8800              15
        26.9000              16
        26.9200               9
        26.9400              11
        26.9600              11
        26.9800               9
        27.0000               8
        27.0200               9
        27.0400              13
        27.0600              19
        27.0800              22
        27.1000              13
        27.1200              21
        27.1400              25
        27.1600              16
        27.1800              15
        27.2000              15
        27.2200              21
        27.2400              20
        27.2600              14
        27.2800              10
        27.3000              12
        27.3200              13
        27.3400              15
        27.3600              13
        27.3800              18
        27.4000              17
        27.4200              30
        27.4400              19
        27.4600              19
        27.4800              17
        27.5000              19
        27.5200              17
        27.5400              18
        27.5600              18
        27.5800              19
        27.6000              13
        27.6200              16
        27.6400              12
        27.6600               9
        27.6800              13
        27.7000              13
        27.7200              15
        27.7400              11
        27.7600               7
        27.7800               8
        27.8000              16
        27.8200              16
        27.8400               9
        27.8600              13
        27.8800              15
        27.9000              12
        27.9200              14
        27.9400              16
        27.9600              20
        27.9800              16
        28.0000              16
        28.0200              24
        28.0400              19
        28.0600              15
        28.0800              21
        28.1000              15
        28.1200              25
        28.1400              20
        28.1600              22
        28.1800              32
        28.2000              31
        28.2200              26
        28.2400              32
        28.2600              38
        28.2800              33
        28.3000              38
        28.3200              26
        28.3400              16
        28.3600              22
        28.3800              21
        28.4000              14
        28.4200              10
        28.4400              17
        28.4600               5
        28.4800               4
        28.5000              14
        28.5200              12
        28.5400               5
        28.5600               7
        28.5800               6
        28.6000               6
        28.6200               8
        28.6400               8
        28.6600               7
        28.6800               6
        28.7000               7
        28.7200               6
        28.7400               6
        28.7600               9
        28.7800              13
        28.8000              10
        28.8200              17
        28.8400               9
        28.8600              10
        28.8800               8
        28.9000               7
        28.9200               8
        28.9400               6
        28.9600               9
        28.9800               8
        29.0000               8
        29.0200               8
        29.0400               9
        29.0600              13
        29.0800              14
        29.1000              12
        29.1200              12
        29.1400              27
        29.1600              29
        29.1800              23
        29.2000              15
        29.2200              20
        29.2400              17
        29.2600              30
        29.2800              12
        29.3000              21
        29.3200              17
        29.3400              26
        29.3600              40
        29.3800              35
        29.4000              48
        29.4200              28
        29.4400              35
        29.4600              36
        29.4800              27
        29.5000              24
        29.5200              19
        29.5400              17
        29.5600              16
        29.5800              20
        29.6000              11
        29.6200              14
        29.6400               8
        29.6600              11
        29.6800              15
        29.7000              14
        29.7200              12
        29.7400              10
        29.7600              13
        29.7800              12
        29.8000              13
        29.8200              13
        29.8400              13
        29.8600              10
        29.8800              13
        29.9000              13
        29.9200              11
        29.9400              12
        29.9600              11
        29.9800               7
        30.0000              15
        30.0200              15
        30.0400               9
        30.0600              10
        30.0800               6
        30.1000              10
        30.1200              10
        30.1400              12
        30.1600               6
        30.1800               5
        30.2000              13
        30.2200               5
        30.2400               7
        30.2600               8
        30.2800              11
        30.3000              10
        30.3200              14
        30.3400               4
        30.3600               8
        30.3800              11
        30.4000              10
        30.4200               5
        30.4400              12
        30.4600               8
        30.4800               9
        30.5000              16
        30.5200              10
        30.5400              16
        30.5600               4
        30.5800              15
        30.6000              13
        30.6200              13
        30.6400               8
        30.6600              11
        30.6800              10
        30.7000              13
        30.7200              13
        30.7400              10
        30.7600               5
        30.7800               8
        30.8000               9
        30.8200              12
        30.8400               9
        30.8600               7
        30.8800              13
        30.9000               8
        30.9200              11
        30.9400              21
        30.9600               6
        30.9800               6
        31.0000              13
        31.0200               8
        31.0400               7
        31.0600               6
        31.0800               8
        31.1000               6
        31.1200               5
        31.1400               6
        31.1600              11
        31.1800               7
        31.2000              12
        31.2200               5
        31.2400               7
        31.2600              12
        31.2800               8
        31.3000              18
        31.3200              10
        31.3400              14
        31.3600              13
        31.3800              20
        31.4000              11
        31.4200              19
        31.4400              16
        31.4600              15
        31.4800               9
        31.5000              17
        31.5200              14
        31.5400              12
        31.5600              13
        31.5800              12
        31.6000              16
        31.6200              14
        31.6400              26
        31.6600              33
        31.6800              61
        31.7000              56
        31.7200              48
        31.7400              33
        31.7600              26
        31.7800              33
        31.8000              16
        31.8200              17
        31.8400              12
        31.8600               8
        31.8800               8
        31.9000               9
        31.9200               8
        31.9400              16
        31.9600               5
        31.9800               6
        32.0000              14
        32.0200              12
        32.0400               8
        32.0600              12
        32.0800               9
        32.1000               7
        32.1200              10
        32.1400               7
        32.1600               8
        32.1800               8
        32.2000              10
        32.2200              12
        32.2400               8
        32.2600              11
        32.2800               7
        32.3000              15
        32.3200              11
        32.3400               7
        32.3600               6
        32.3800               8
        32.4000              11
        32.4200               7
        32.4400              10
        32.4600              12
        32.4800               7
        32.5000               5
        32.5200              13
        32.5400              12
        32.5600              18
        32.5800              11
        32.6000               7
        32.6200              12
        32.6400              11
        32.6600              17
        32.6800              19
        32.7000              14
        32.7200               9
        32.7400               8
        32.7600              11
        32.7800              10
        32.8000               7
        32.8200               7
        32.8400               6
        32.8600               6
        32.8800              12
        32.9000               5
        32.9200               7
        32.9400               6
        32.9600               6
        32.9800               6
        33.0000               8
        33.0200              10
        33.0400              10
        33.0600               6
        33.0800              15
        33.1000              15
        33.1200              16
        33.1400               8
        33.1600              13
        33.1800              19
        33.2000              23
        33.2200              10
        33.2400              23
        33.2600              21
        33.2800              12
        33.3000              23
        33.3200              25
        33.3400              24
        33.3600              28
        33.3800              33
        33.4000              40
        33.4200              74
        33.4400              39
        33.4600              40
        33.4800              38
        33.5000              41
        33.5200              52
        33.5400              43
        33.5600              46
        33.5800              30
        33.6000              22
        33.6200              21
        33.6400              22
        33.6600              22
        33.6800              13
        33.7000              14
        33.7200               7
        33.7400               5
        33.7600              17
        33.7800              11
        33.8000               8
        33.8200               7
        33.8400               6
        33.8600              10
        33.8800              15
        33.9000               7
        33.9200               7
        33.9400               4
        33.9600               9
        33.9800               7
        34.0000               9
        34.0200               6
        34.0400               7
        34.0600               4
        34.0800               8
        34.1000              10
        34.1200               7
        34.1400               6
        34.1600               8
        34.1800               7
        34.2000               8
        34.2200               4
        34.2400               9
        34.2600              11
        34.2800              10
        34.3000               6
        34.3200               7
        34.3400              12
        34.3600              13
        34.3800              13
        34.4000               6
        34.4200               6
        34.4400              10
        34.4600               8
        34.4800              10
        34.5000              16
        34.5200               6
        34.5400               7
        34.5600               9
        34.5800               4
        34.6000               7
        34.6200              14
        34.6400               6
        34.6600               5
        34.6800               8
        34.7000              12
        34.7200              14
        34.7400               8
        34.7600              13
        34.7800              10
        34.8000               6
        34.8200              10
        34.8400              11
        34.8600               8
        34.8800              10
        34.9000              16
        34.9200               2
        34.9400               3
        34.9600               8
        34.9800               6
        35.0000               6
        35.0200               5
        35.0400              11
        35.0600               9
        35.0800               8
        35.1000               7
        35.1200              12
        35.1400              12
        35.1600               6
        35.1800               7
        35.2000              10
        35.2200               3
        35.2400              11
        35.2600              15
        35.2800              10
        35.3000               7
        35.3200              11
        35.3400               4
        35.3600               2
        35.3800               8
        35.4000               9
        35.4200               8
        35.4400               6
        35.4600               2
        35.4800               6
        35.5000               9
        35.5200              12
        35.5400               6
        35.5600              11
        35.5800               7
        35.6000               9
        35.6200              10
        35.6400               7
        35.6600               4
        35.6800               6
        35.7000               4
        35.7200               8
        35.7400               9
        35.7600               9
        35.7800               5
        35.8000               8
        35.8200               8
        35.8400               8
        35.8600              12
        35.8800               8
        35.9000              11
        35.9200               7
        35.9400               9
        35.9600               8
        35.9800               9
        36.0000               9
        36.0200              10
        36.0400              16
        36.0600               9
        36.0800               9
        36.1000              11
        36.1200               4
        36.1400               7
        36.1600              10
        36.1800               7
        36.2000               6
        36.2200               9
        36.2400               6
        36.2600               7
        36.2800               7
        36.3000              13
        36.3200               9
        36.3400              10
        36.3600               7
        36.3800              13
        36.4000              11
        36.4200              11
        36.4400               8
        36.4600               5
        36.4800               9
        36.5000               6
        36.5200               8
        36.5400              10
        36.5600              11
        36.5800              13
        36.6000               3
        36.6200               3
        36.6400               7
        36.6600              13
        36.6800              11
        36.7000               4
        36.7200              12
        36.7400               6
        36.7600               9
        36.7800              12
        36.8000              12
        36.8200              12
        36.8400               9
        36.8600              12
        36.8800              10
        36.9000              12
        36.9200              16
        36.9400               4
        36.9600               6
        36.9800              12
        37.0000              10
        37.0200              11
        37.0400              10
        37.0600              10
        37.0800               6
        37.1000              13
        37.1200               7
        37.1400               9
        37.1600              12
        37.1800               6
        37.2000               4
        37.2200               6
        37.2400               9
        37.2600               5
        37.2800               6
        37.3000               6
        37.3200               2
        37.3400              10
        37.3600               7
        37.3800               8
        37.4000               6
        37.4200              15
        37.4400               6
        37.4600               7
        37.4800               5
        37.5000               6
        37.5200               7
        37.5400               6
        37.5600              11
        37.5800               8
        37.6000              11
        37.6200              10
        37.6400              15
        37.6600              12
        37.6800              12
        37.7000              10
        37.7200               5
        37.7400               4
        37.7600               8
        37.7800              10
        37.8000               9
        37.8200              10
        37.8400              13
        37.8600              11
        37.8800               6
        37.9000               9
        37.9200              13
        37.9400               3
        37.9600               6
        37.9800               7
        38.0000               7
        38.0200              15
        38.0400               1
        38.0600              12
        38.0800              13
        38.1000              13
        38.1200              17
        38.1400              18
        38.1600              15
        38.1800              15
        38.2000              10
        38.2200              12
        38.2400              11
        38.2600              14
        38.2800               7
        38.3000              17
        38.3200              13
        38.3400              12
        38.3600              17
        38.3800              12
        38.4000              11
        38.4200              31
        38.4400              18
        38.4600              28
        38.4800              27
        38.5000              35
        38.5200              31
        38.5400              42
        38.5600              43
        38.5800              39
        38.6000              42
        38.6200              53
        38.6400              58
        38.6600              46
        38.6800              38
        38.7000              29
        38.7200              35
        38.7400              29
        38.7600              23
        38.7800              25
        38.8000              28
        38.8200              14
        38.8400              14
        38.8600              11
        38.8800              17
        38.9000              16
        38.9200               9
        38.9400               8
        38.9600               9
        38.9800              10
        39.0000               8
        39.0200               8
        39.0400               6
        39.0600              10
        39.0800               6
        39.1000               6
        39.1200              10
        39.1400               7
        39.1600               7
        39.1800               9
        39.2000               3
        39.2200               4
        39.2400              11
        39.2600              13
        39.2800               7
        39.3000               8
        39.3200              11
        39.3400              14
        39.3600               9
        39.3800               9
        39.4000               6
        39.4200              11
        39.4400              10
        39.4600              11
        39.4800               6
        39.5000              10
        39.5200              23
        39.5400               8
        39.5600               7
        39.5800              12
        39.6000               7
        39.6200              13
        39.6400               7
        39.6600               7
        39.6800              12
        39.7000              12
        39.7200              10
        39.7400               7
        39.7600               9
        39.7800              15
        39.8000               9
        39.8200              12
        39.8400              13
        39.8600               6
        39.8800               7
        39.9000               5
        39.9200              10
        39.9400               9
        39.9600               8
        39.9800              11
        40.0000               6
