# Supplementary material for: Development of Abiraterone Acetate Nanocrystal Tablets to Enhance Oral Bioavailability: Formulation Optimization, Characterization, In Vitro Dissolution and Pharmacokinetic Evaluation
Source: Pharmaceutics. 2022 May 26;14(6):1134. doi: 10.3390/pharmaceutics14061134 (PMC9228621; doi:10.3390/pharmaceutics14061134)
Supplement: Supplementary file 1 [file pharmaceutics-14-01134-s001.zip › pharmaceutics-1721084-supplementary/Supplementary/XRD/N20220510-LJ-1.xls]

## Sheet: Sheet3
						X射线衍射测试报告
D8 Advance X-ray Diffractometer			Sample:	LJ-1				No.:	File Name:	N20220510-LJ-1
Anode	Wavelength 1	Wavelength 2	Generator	Generator	Step	StepTime	Start Angle	End Angle	Slit	Date
Cu	1.5406A°	1.54443A°	40 KV	40 mA	0.02°	0.30s	3.00°	40.00°	1.0/1.0/Ni/0.2	May-10-2022
NO.	Angle	d value	Intensity	Intensity %	NO.	Angle	d value	Intensity	Intensity %	NO.	Angle	d value	Intensity	Intensity %
1	5.779	15.28	84.9	7.6	14	21.659	4.1	252	22.6	27
2	9.449	9.352	68.4	6.1	15	22.346	3.975	121	10.8	28
3	10.395	8.503	248	22.3	16	23.323	3.811	818	73.4	29
4	12.026	7.354	167	15	17	24.438	3.639	234	21	30
5	12.547	7.049	99.7	8.9	18	24.717	3.599	173	15.5	31
6	14.55	6.083	414	37.2	19	25.84	3.445	133	12	32
7	15.08	5.87	609	54.7	20	27.149	3.282	67.8	6.1	33
8	15.878	5.577	179	16	21	28.248	3.157	114	10.2	34
9	18.386	4.822	456	41	22	29.406	3.035	128	11.5	35
10	18.704	4.74	1114	100	23	31.715	2.819	160	14.3	36
11	19.01	4.665	295	26.4	24	33.465	2.676	158	14.2	37
12	20.369	4.356	178	15.9	25	38.614	2.33	160	14.3	38
13	21.025	4.222	424	38.1	26					39
