# Supplementary material for: Development of Abiraterone Acetate Nanocrystal Tablets to Enhance Oral Bioavailability: Formulation Optimization, Characterization, In Vitro Dissolution and Pharmacokinetic Evaluation
Source: Pharmaceutics. 2022 May 26;14(6):1134. doi: 10.3390/pharmaceutics14061134 (PMC9228621; doi:10.3390/pharmaceutics14061134)
Supplement: Supplementary file 1 [file pharmaceutics-14-01134-s001.zip › pharmaceutics-1721084-supplementary/Supplementary/XRD/N20220510-LJ-1-1.xls]

## Sheet: Created by PowDLL Converter
N20220510-LJ-1----2
3	16
3.02	18
3.04	6
3.06	15
3.08	13
3.1	10
3.12	12
3.14	8
3.16	10
3.18	10
3.2	7
3.22	14
3.24	12
3.26	8
3.28	8
3.3	18
3.32	9
3.34	12
3.36	13
3.38	10
3.4	17
3.42	13
3.44	10
3.46	9
3.48	10
3.5	12
3.52	9
3.54	14
3.56	10
3.58	19
3.6	11
3.62	7
3.64	10
3.66	7
3.68	10
3.7	15
3.72	3
3.74	7
3.76	8
3.78	10
3.8	14
3.82	11
3.84	10
3.86	4
3.88	10
3.9	15
3.92	6
3.94	15
3.96	4
3.98	11
4	11
4.02	12
4.04	15
4.06	8
4.08	18
4.1	17
4.12	9
4.14	11
4.16	10
4.18	17
4.2	11
4.22	12
4.24	9
4.26	9
4.28	8
4.3	15
4.32	5
4.34	12
4.36	15
4.38	15
4.4	3
4.42	9
4.44	5
4.46	9
4.48	9
4.5	6
4.52	16
4.54	10
4.56	10
4.58	10
4.6	8
4.62	15
4.64	5
4.66	7
4.68	11
4.7	13
4.72	7
4.74	10
4.76	13
4.78	9
4.8	9
4.82	8
4.84	9
4.86	12
4.88	9
4.9	10
4.92	9
4.94	13
4.96	14
4.98	8
5	7
5.02	14
5.04	6
5.06	7
5.08	14
5.1	9
5.12	8
5.14	5
5.16	9
5.18	10
5.2	12
5.22	5
5.24	13
5.26	9
5.28	8
5.3	17
5.32	8
5.34	8
5.36	9
5.38	10
5.4	9
5.42	14
5.44	8
5.46	4
5.48	11
5.5	5
5.52	12
5.54	9
5.56	10
5.58	11
5.6	14
5.62	14
5.64	16
5.66	9
5.68	17
5.7	19
5.72	12
5.74	28
5.76	20
5.78	26
5.8	30
5.82	27
5.84	20
5.86	19
5.88	9
5.9	15
5.92	18
5.94	15
5.96	16
5.98	10
6	17
6.02	4
6.04	15
6.06	10
6.08	15
6.1	6
6.12	11
6.14	4
6.16	9
6.18	12
6.2	11
6.22	12
6.24	7
6.26	13
6.28	7
6.3	10
6.32	8
6.34	12
6.36	8
6.38	7
6.4	12
6.42	14
6.44	8
6.46	16
6.48	11
6.5	11
6.52	15
6.54	7
6.56	6
6.58	8
6.6	6
6.62	10
6.64	10
6.66	9
6.68	13
6.7	8
6.72	6
6.74	11
6.76	8
6.78	4
6.8	7
6.82	14
6.84	12
6.86	12
6.88	6
6.9	8
6.92	6
6.94	6
6.96	4
6.98	10
7	9
7.02	5
7.04	10
7.06	11
7.08	4
7.1	6
7.12	10
7.14	2
7.16	9
7.18	5
7.2	6
7.22	14
7.24	5
7.26	7
7.28	5
7.3	5
7.32	7
7.34	6
7.36	4
7.38	5
7.4	5
7.42	7
7.44	9
7.46	14
7.48	7
7.5	9
7.52	5
7.54	12
7.56	6
7.58	3
7.6	7
7.62	6
7.64	9
7.66	12
7.68	4
7.7	5
7.72	6
7.74	4
7.76	7
7.78	4
7.8	6
7.82	10
7.84	6
7.86	4
7.88	8
7.9	3
7.92	9
7.94	7
7.96	5
7.98	9
8	12
8.02	11
8.04	10
8.06	9
8.08	9
8.1	8
8.12	6
8.14	8
8.16	16
8.18	6
8.2	10
8.22	10
8.24	13
8.26	11
8.28	14
8.3	4
8.32	11
8.34	8
8.36	8
8.38	14
8.4	7
8.42	10
8.44	13
8.46	8
8.48	12
8.5	13
8.52	10
8.54	10
8.56	7
8.58	6
8.6	11
8.62	12
8.64	8
8.66	18
8.68	13
8.7	7
8.72	12
8.74	9
8.76	15
8.78	9
8.8	6
8.82	8
8.84	5
8.86	8
8.88	14
8.9	7
8.92	10
8.94	8
8.96	6
8.98	6
9	9
9.02	7
9.04	14
9.06	5
9.08	11
9.1	14
9.12	11
9.14	13
9.16	12
9.18	7
9.2	8
9.22	13
9.24	10
9.26	9
9.28	13
9.3	16
9.32	8
9.34	12
9.36	13
9.38	27
9.4	22
9.42	18
9.44	18
9.46	19
9.48	20
9.5	23
9.52	13
9.54	17
9.56	12
9.58	17
9.6	10
9.62	9
9.64	12
9.66	12
9.68	10
9.7	10
9.72	14
9.74	11
9.76	13
9.78	12
9.8	3
9.82	10
9.84	12
9.86	7
9.88	18
9.9	5
9.92	11
9.94	16
9.96	19
9.98	11
10	16
10.02	10
10.04	15
10.06	12
10.08	12
10.1	21
10.12	15
10.14	23
10.16	16
10.18	17
10.2	14
10.22	16
10.24	26
10.26	25
10.28	26
10.3	43
10.32	39
10.34	37
10.36	71
10.38	75
10.4	73
10.42	80
10.44	67
10.46	51
10.48	29
10.5	36
10.52	23
10.54	20
10.56	16
10.58	15
10.6	14
10.62	15
10.64	18
10.66	13
10.68	11
10.7	15
10.72	19
10.74	14
10.76	9
10.78	16
10.8	12
10.82	14
10.84	17
10.86	12
10.88	8
10.9	13
10.92	7
10.94	14
10.96	10
10.98	13
11	16
11.02	8
11.04	11
11.06	13
11.08	10
11.1	11
11.12	11
11.14	6
11.16	16
11.18	20
11.2	17
11.22	13
11.24	9
11.26	18
11.28	12
11.3	16
11.32	19
11.34	20
11.36	14
11.38	18
11.4	16
11.42	18
11.44	16
11.46	13
11.48	9
11.5	9
11.52	9
11.54	12
11.56	17
11.58	19
11.6	12
11.62	12
11.64	17
11.66	15
11.68	21
11.7	31
11.72	12
11.74	12
11.76	19
11.78	17
11.8	21
11.82	17
11.84	20
11.86	16
11.88	30
11.9	31
11.92	29
11.94	42
11.96	51
11.98	45
12	45
12.02	49
12.04	46
12.06	54
12.08	43
12.1	43
12.12	35
12.14	37
12.16	25
12.18	25
12.2	23
12.22	21
12.24	21
12.26	22
12.28	15
12.3	22
12.32	16
12.34	19
12.36	16
12.38	15
12.4	12
12.42	19
12.44	19
12.46	22
12.48	17
12.5	29
12.52	30
12.54	28
12.56	29
12.58	30
12.6	25
12.62	21
12.64	14
12.66	16
12.68	23
12.7	20
12.72	15
12.74	19
12.76	20
12.78	14
12.8	23
12.82	25
12.84	21
12.86	14
12.88	16
12.9	16
12.92	21
12.94	13
12.96	20
12.98	20
13	16
13.02	15
13.04	12
13.06	15
13.08	12
13.1	19
13.12	15
13.14	19
13.16	21
13.18	20
13.2	12
13.22	17
13.24	21
13.26	12
13.28	17
13.3	13
13.32	24
13.34	15
13.36	20
13.38	12
13.4	20
13.42	14
13.44	18
13.46	17
13.48	14
13.5	21
13.52	9
13.54	18
13.56	14
13.58	12
13.6	14
13.62	15
13.64	14
13.66	11
13.68	7
13.7	17
13.72	16
13.74	14
13.76	11
13.78	13
13.8	12
13.82	11
13.84	12
13.86	17
13.88	14
13.9	17
13.92	11
13.94	9
13.96	13
13.98	23
14	13
14.02	9
14.04	11
14.06	21
14.08	15
14.1	14
14.12	15
14.14	18
14.16	23
14.18	15
14.2	21
14.22	19
14.24	21
14.26	23
14.28	25
14.3	29
14.32	34
14.34	32
14.36	40
14.38	36
14.4	43
14.42	39
14.44	51
14.46	62
14.48	66
14.5	90
14.52	105
14.54	116
14.56	144
14.58	132
14.6	99
14.62	94
14.64	55
14.66	37
14.68	58
14.7	61
14.72	53
14.74	69
14.76	60
14.78	81
14.8	86
14.82	76
14.84	75
14.86	78
14.88	62
14.9	55
14.92	57
14.94	48
14.96	43
14.98	61
15	78
15.02	100
15.04	128
15.06	181
15.08	201
15.1	206
15.12	148
15.14	112
15.16	63
15.18	49
15.2	28
15.22	26
15.24	22
15.26	27
15.28	32
15.3	16
15.32	17
15.34	12
15.36	17
15.38	16
15.4	20
15.42	19
15.44	12
15.46	21
15.48	17
15.5	17
15.52	17
15.54	20
15.56	18
15.58	31
15.6	31
15.62	16
15.64	13
15.66	24
15.68	20
15.7	22
15.72	26
15.74	16
15.76	33
15.78	36
15.8	48
15.82	50
15.84	40
15.86	70
15.88	49
15.9	42
15.92	51
15.94	51
15.96	43
15.98	30
16	39
16.02	30
16.04	28
16.06	19
16.08	25
16.1	14
16.12	20
16.14	15
16.16	17
16.18	13
16.2	13
16.22	14
16.24	17
16.26	16
16.28	15
16.3	14
16.32	22
16.34	19
16.36	20
16.38	17
16.4	19
16.42	21
16.44	20
16.46	14
16.48	13
16.5	14
16.52	16
16.54	17
16.56	19
16.58	12
16.6	24
16.62	14
16.64	14
16.66	15
16.68	18
16.7	20
16.72	16
16.74	21
16.76	19
16.78	30
16.8	19
16.82	32
16.84	17
16.86	15
16.88	15
16.9	24
16.92	16
16.94	19
16.96	14
16.98	14
17	13
17.02	20
17.04	10
17.06	21
17.08	13
17.1	17
17.12	29
17.14	17
17.16	21
17.18	21
17.2	11
17.22	27
17.24	22
17.26	24
17.28	20
17.3	14
17.32	25
17.34	11
17.36	14
17.38	15
17.4	18
17.42	9
17.44	11
17.46	11
17.48	10
17.5	17
17.52	15
17.54	20
17.56	13
17.58	15
17.6	13
17.62	12
17.64	13
17.66	12
17.68	11
17.7	20
17.72	12
17.74	17
17.76	16
17.78	17
17.8	14
17.82	14
17.84	13
17.86	22
17.88	20
17.9	18
17.92	28
17.94	17
17.96	17
17.98	16
18	14
18.02	25
18.04	25
18.06	22
18.08	31
18.1	31
18.12	38
18.14	38
18.16	39
18.18	50
18.2	50
18.22	59
18.24	44
18.26	80
18.28	87
18.3	93
18.32	125
18.34	120
18.36	138
18.38	134
18.4	144
18.42	129
18.44	106
18.46	106
18.48	116
18.5	84
18.52	78
18.54	88
18.56	91
18.58	101
18.6	132
18.62	169
18.64	203
18.66	253
18.68	295
18.7	332
18.72	333
18.74	321
18.76	285
18.78	212
18.8	182
18.82	126
18.84	96
18.86	92
18.88	94
18.9	73
18.92	101
18.94	91
18.96	104
18.98	74
19	77
19.02	83
19.04	89
19.06	89
19.08	89
19.1	90
19.12	79
19.14	65
19.16	51
19.18	52
19.2	46
19.22	39
19.24	33
19.26	27
19.28	25
19.3	28
19.32	17
19.34	21
19.36	16
19.38	16
19.4	19
19.42	26
19.44	19
19.46	17
19.48	19
19.5	25
19.52	17
19.54	16
19.56	16
19.58	23
19.6	26
19.62	22
19.64	20
19.66	27
19.68	23
19.7	24
19.72	16
19.74	38
19.76	20
19.78	28
19.8	18
19.82	21
19.84	27
19.86	29
19.88	11
19.9	10
19.92	18
19.94	18
19.96	18
19.98	16
20	11
20.02	17
20.04	25
20.06	16
20.08	12
20.1	19
20.12	21
20.14	15
20.16	24
20.18	14
20.2	18
20.22	21
20.24	16
20.26	27
20.28	36
20.3	54
20.32	46
20.34	47
20.36	65
20.38	44
20.4	47
20.42	43
20.44	37
20.46	35
20.48	33
20.5	24
20.52	20
20.54	21
20.56	13
20.58	12
20.6	20
20.62	17
20.64	12
20.66	23
20.68	26
20.7	19
20.72	18
20.74	10
20.76	18
20.78	20
20.8	36
20.82	25
20.84	31
20.86	26
20.88	45
20.9	51
20.92	74
20.94	87
20.96	94
20.98	111
21	113
21.02	112
21.04	131
21.06	111
21.08	128
21.1	102
21.12	82
21.14	52
21.16	38
21.18	32
21.2	27
21.22	25
21.24	18
21.26	20
21.28	14
21.3	19
21.32	22
21.34	22
21.36	27
21.38	18
21.4	24
21.42	20
21.44	24
21.46	36
21.48	26
21.5	29
21.52	36
21.54	36
21.56	45
21.58	47
21.6	72
21.62	67
21.64	63
21.66	79
21.68	69
21.7	79
21.72	69
21.74	41
21.76	50
21.78	40
21.8	46
21.82	37
21.84	54
21.86	52
21.88	42
21.9	34
21.92	34
21.94	26
21.96	30
21.98	19
22	24
22.02	17
22.04	23
22.06	17
22.08	18
22.1	18
22.12	17
22.14	25
22.16	20
22.18	14
22.2	23
22.22	24
22.24	21
22.26	35
22.28	25
22.3	40
22.32	40
22.34	39
22.36	30
22.38	36
22.4	34
22.42	28
22.44	29
22.46	35
22.48	37
22.5	35
22.52	26
22.54	32
22.56	17
22.58	18
22.6	38
22.62	23
22.64	27
22.66	17
22.68	21
22.7	25
22.72	23
22.74	24
22.76	27
22.78	31
22.8	32
22.82	33
22.84	38
22.86	40
22.88	49
22.9	40
22.92	49
22.94	35
22.96	57
22.98	66
23	55
23.02	69
23.04	84
23.06	75
23.08	103
23.1	95
23.12	87
23.14	113
23.16	121
23.18	151
23.2	172
23.22	199
23.24	202
23.26	192
23.28	213
23.3	228
23.32	224
23.34	239
23.36	248
23.38	242
23.4	209
23.42	147
23.44	99
23.46	91
23.48	47
23.5	43
23.52	29
23.54	35
23.56	39
23.58	17
23.6	25
23.62	27
23.64	25
23.66	23
23.68	22
23.7	34
23.72	27
23.74	11
23.76	20
23.78	17
23.8	16
23.82	13
23.84	10
23.86	11
23.88	14
23.9	17
23.92	20
23.94	16
23.96	7
23.98	13
24	15
24.02	19
24.04	15
24.06	5
24.08	3
24.1	16
24.12	14
24.14	19
24.16	23
24.18	19
24.2	9
24.22	19
24.24	25
24.26	15
24.28	25
24.3	25
24.32	22
24.34	18
24.36	31
24.38	53
24.4	65
24.42	70
24.44	73
24.46	62
24.48	57
24.5	46
24.52	31
24.54	26
24.56	21
24.58	20
24.6	22
24.62	19
24.64	25
24.66	19
24.68	65
24.7	83
24.72	31
24.74	42
24.76	48
24.78	20
24.8	14
24.82	12
24.84	16
24.86	13
24.88	15
24.9	18
24.92	13
24.94	13
24.96	14
24.98	18
25	6
25.02	12
25.04	7
25.06	10
25.08	12
25.1	11
25.12	15
25.14	27
25.16	15
25.18	19
25.2	14
25.22	11
25.24	10
25.26	16
25.28	24
25.3	18
25.32	23
25.34	19
25.36	26
25.38	29
25.4	21
25.42	14
25.44	19
25.46	17
25.48	12
25.5	19
25.52	16
25.54	14
25.56	17
25.58	16
25.6	11
25.62	11
25.64	11
25.66	22
25.68	20
25.7	23
25.72	22
25.74	19
25.76	41
25.78	24
25.8	29
25.82	44
25.84	37
25.86	42
25.88	45
25.9	37
25.92	27
25.94	14
25.96	28
25.98	18
26	20
26.02	18
26.04	33
26.06	20
26.08	15
26.1	18
26.12	23
26.14	19
26.16	11
26.18	9
26.2	16
26.22	15
26.24	15
26.26	16
26.28	17
26.3	16
26.32	16
26.34	13
26.36	10
26.38	19
26.4	8
26.42	11
26.44	11
26.46	8
26.48	12
26.5	15
26.52	15
26.54	8
26.56	12
26.58	12
26.6	10
26.62	15
26.64	11
26.66	14
26.68	8
26.7	14
26.72	19
26.74	19
26.76	26
26.78	13
26.8	14
26.82	15
26.84	15
26.86	16
26.88	15
26.9	16
26.92	9
26.94	11
26.96	11
26.98	9
27	8
27.02	9
27.04	13
27.06	19
27.08	22
27.1	13
27.12	21
27.14	25
27.16	16
27.18	15
27.2	15
27.22	21
27.24	20
27.26	14
27.28	10
27.3	12
27.32	13
27.34	15
27.36	13
27.38	18
27.4	17
27.42	30
27.44	19
27.46	19
27.48	17
27.5	19
27.52	17
27.54	18
27.56	18
27.58	19
27.6	13
27.62	16
27.64	12
27.66	9
27.68	13
27.7	13
27.72	15
27.74	11
27.76	7
27.78	8
27.8	16
27.82	16
27.84	9
27.86	13
27.88	15
27.9	12
27.92	14
27.94	16
27.96	20
27.98	16
28	16
28.02	24
28.04	19
28.06	15
28.08	21
28.1	15
28.12	25
28.14	20
28.16	22
28.18	32
28.2	31
28.22	26
28.24	32
28.26	38
28.28	33
28.3	38
28.32	26
28.34	16
28.36	22
28.38	21
28.4	14
28.42	10
28.44	17
28.46	5
28.48	4
28.5	14
28.52	12
28.54	5
28.56	7
28.58	6
28.6	6
28.62	8
28.64	8
28.66	7
28.68	6
28.7	7
28.72	6
28.74	6
28.76	9
28.78	13
28.8	10
28.82	17
28.84	9
28.86	10
28.88	8
28.9	7
28.92	8
28.94	6
28.96	9
28.98	8
29	8
29.02	8
29.04	9
29.06	13
29.08	14
29.1	12
29.12	12
29.14	27
29.16	29
29.18	23
29.2	15
29.22	20
29.24	17
29.26	30
29.28	12
29.3	21
29.32	17
29.34	26
29.36	40
29.38	35
29.4	48
29.42	28
29.44	35
29.46	36
29.48	27
29.5	24
29.52	19
29.54	17
29.56	16
29.58	20
29.6	11
29.62	14
29.64	8
29.66	11
29.68	15
29.7	14
29.72	12
29.74	10
29.76	13
29.78	12
29.8	13
29.82	13
29.84	13
29.86	10
29.88	13
29.9	13
29.92	11
29.94	12
29.96	11
29.98	7
30	15
30.02	15
30.04	9
30.06	10
30.08	6
30.1	10
30.12	10
30.14	12
30.16	6
30.18	5
30.2	13
30.22	5
30.24	7
30.26	8
30.28	11
30.3	10
30.32	14
30.34	4
30.36	8
30.38	11
30.4	10
30.42	5
30.44	12
30.46	8
30.48	9
30.5	16
30.52	10
30.54	16
30.56	4
30.58	15
30.6	13
30.62	13
30.64	8
30.66	11
30.68	10
30.7	13
30.72	13
30.74	10
30.76	5
30.78	8
30.8	9
30.82	12
30.84	9
30.86	7
30.88	13
30.9	8
30.92	11
30.94	21
30.96	6
30.98	6
31	13
31.02	8
31.04	7
31.06	6
31.08	8
31.1	6
31.12	5
31.14	6
31.16	11
31.18	7
31.2	12
31.22	5
31.24	7
31.26	12
31.28	8
31.3	18
31.32	10
31.34	14
31.36	13
31.38	20
31.4	11
31.42	19
31.44	16
31.46	15
31.48	9
31.5	17
31.52	14
31.54	12
31.56	13
31.58	12
31.6	16
31.62	14
31.64	26
31.66	33
31.68	61
31.7	56
31.72	48
31.74	33
31.76	26
31.78	33
31.8	16
31.82	17
31.84	12
31.86	8
31.88	8
31.9	9
31.92	8
31.94	16
31.96	5
31.98	6
32	14
32.02	12
32.04	8
32.06	12
32.08	9
32.1	7
32.12	10
32.14	7
32.16	8
32.18	8
32.2	10
32.22	12
32.24	8
32.26	11
32.28	7
32.3	15
32.32	11
32.34	7
32.36	6
32.38	8
32.4	11
32.42	7
32.44	10
32.46	12
32.48	7
32.5	5
32.52	13
32.54	12
32.56	18
32.58	11
32.6	7
32.62	12
32.64	11
32.66	17
32.68	19
32.7	14
32.72	9
32.74	8
32.76	11
32.78	10
32.8	7
32.82	7
32.84	6
32.86	6
32.88	12
32.9	5
32.92	7
32.94	6
32.96	6
32.98	6
33	8
33.02	10
33.04	10
33.06	6
33.08	15
33.1	15
33.12	16
33.14	8
33.16	13
33.18	19
33.2	23
33.22	10
33.24	23
33.26	21
33.28	12
33.3	23
33.32	25
33.34	24
33.36	28
33.38	33
33.4	40
33.42	74
33.44	39
33.46	40
33.48	38
33.5	41
33.52	52
33.54	43
33.56	46
33.58	30
33.6	22
33.62	21
33.64	22
33.66	22
33.68	13
33.7	14
33.72	7
33.74	5
33.76	17
33.78	11
33.8	8
33.82	7
33.84	6
33.86	10
33.88	15
33.9	7
33.92	7
33.94	4
33.96	9
33.98	7
34	9
34.02	6
34.04	7
34.06	4
34.08	8
34.1	10
34.12	7
34.14	6
34.16	8
34.18	7
34.2	8
34.22	4
34.24	9
34.26	11
34.28	10
34.3	6
34.32	7
34.34	12
34.36	13
34.38	13
34.4	6
34.42	6
34.44	10
34.46	8
34.48	10
34.5	16
34.52	6
34.54	7
34.56	9
34.58	4
34.6	7
34.62	14
34.64	6
34.66	5
34.68	8
34.7	12
34.72	14
34.74	8
34.76	13
34.78	10
34.8	6
34.82	10
34.84	11
34.86	8
34.88	10
34.9	16
34.92	2
34.94	3
34.96	8
34.98	6
35	6
35.02	5
35.04	11
35.06	9
35.08	8
35.1	7
35.12	12
35.14	12
35.16	6
35.18	7
35.2	10
35.22	3
35.24	11
35.26	15
35.28	10
35.3	7
35.32	11
35.34	4
35.36	2
35.38	8
35.4	9
35.42	8
35.44	6
35.46	2
35.48	6
35.5	9
35.52	12
35.54	6
35.56	11
35.58	7
35.6	9
35.62	10
35.64	7
35.66	4
35.68	6
35.7	4
35.72	8
35.74	9
35.76	9
35.78	5
35.8	8
35.82	8
35.84	8
35.86	12
35.88	8
35.9	11
35.92	7
35.94	9
35.96	8
35.98	9
36	9
36.02	10
36.04	16
36.06	9
36.08	9
36.1	11
36.12	4
36.14	7
36.16	10
36.18	7
36.2	6
36.22	9
36.24	6
36.26	7
36.28	7
36.3	13
36.32	9
36.34	10
36.36	7
36.38	13
36.4	11
36.42	11
36.44	8
36.46	5
36.48	9
36.5	6
36.52	8
36.54	10
36.56	11
36.58	13
36.6	3
36.62	3
36.64	7
36.66	13
36.68	11
36.7	4
36.72	12
36.74	6
36.76	9
36.78	12
36.8	12
36.82	12
36.84	9
36.86	12
36.88	10
36.9	12
36.92	16
36.94	4
36.96	6
36.98	12
37	10
37.02	11
37.04	10
37.06	10
37.08	6
37.1	13
37.12	7
37.14	9
37.16	12
37.18	6
37.2	4
37.22	6
37.24	9
37.26	5
37.28	6
37.3	6
37.32	2
37.34	10
37.36	7
37.38	8
37.4	6
37.42	15
37.44	6
37.46	7
37.48	5
37.5	6
37.52	7
37.54	6
37.56	11
37.58	8
37.6	11
37.62	10
37.64	15
37.66	12
37.68	12
37.7	10
37.72	5
37.74	4
37.76	8
37.78	10
37.8	9
37.82	10
37.84	13
37.86	11
37.88	6
37.9	9
37.92	13
37.94	3
37.96	6
37.98	7
38	7
38.02	15
38.04	1
38.06	12
38.08	13
38.1	13
38.12	17
38.14	18
38.16	15
38.18	15
38.2	10
38.22	12
38.24	11
38.26	14
38.28	7
38.3	17
38.32	13
38.34	12
38.36	17
38.38	12
38.4	11
38.42	31
38.44	18
38.46	28
38.48	27
38.5	35
38.52	31
38.54	42
38.56	43
38.58	39
38.6	42
38.62	53
38.64	58
38.66	46
38.68	38
38.7	29
38.72	35
38.74	29
38.76	23
38.78	25
38.8	28
38.82	14
38.84	14
38.86	11
38.88	17
38.9	16
38.92	9
38.94	8
38.96	9
38.98	10
39	8
39.02	8
39.04	6
39.06	10
39.08	6
39.1	6
39.12	10
39.14	7
39.16	7
39.18	9
39.2	3
39.22	4
39.24	11
39.26	13
39.28	7
39.3	8
39.32	11
39.34	14
39.36	9
39.38	9
39.4	6
39.42	11
39.44	10
39.46	11
39.48	6
39.5	10
39.52	23
39.54	8
39.56	7
39.58	12
39.6	7
39.62	13
39.64	7
39.66	7
39.68	12
39.7	12
39.72	10
39.74	7
39.76	9
39.78	15
39.8	9
39.82	12
39.84	13
39.86	6
39.88	7
39.9	5
39.92	10
39.94	9
39.96	8
39.98	11
40	6
