# Supplementary material for: Development of Abiraterone Acetate Nanocrystal Tablets to Enhance Oral Bioavailability: Formulation Optimization, Characterization, In Vitro Dissolution and Pharmacokinetic Evaluation
Source: Pharmaceutics. 2022 May 26;14(6):1134. doi: 10.3390/pharmaceutics14061134 (PMC9228621; doi:10.3390/pharmaceutics14061134)
Supplement: Supplementary file 1 [file pharmaceutics-14-01134-s001.zip › pharmaceutics-1721084-supplementary/Supplementary/XRD/N20220510-LJ-2.UXD]

; D:\SZ\2022\2022.5y\N20220510-LJ-2.raw(Diffrac Plus V1.01 file) converted by XCH V1.0
_FILEVERSION=2
_SITE='China'
_USER='Administrator'
_SAMPLE_CHANGER_CODE=0
_ATTACHMENTS_CODE=0
_GONIOMETER_RADIUS=217.500000
_FIXED_DIVSLIT=0.600000
_FIXED_SAMPLESLIT=0.000000
_FIXED_DETSLIT=0.100000
_MONOCHROMATOR=0
; None
_THIN_FILM='N'
_BETA_FILTER='Y'
_FIXED_ANTISLIT=0.600000
_ANALYZER_CODE=0
; None
_DATEMEASURED='10-May-2022 13:58:16'
_WL_UNIT='A'
_WL1=1.540600
_WL2=1.544390
_WL3=1.392220
_WLRATIO=0.500000
_ANODE='Cu'
; (Data for Range number 1)
_DRIVE='COUPLED'
_STEPTIME=0.300000
_STEPSIZE=0.020000
_STEPMODE='C'
_START=3.000000
_THETA=1.500000
_2THETA=3.000000
_KHI=0.000000
_PHI=0.000000
_X=0.000000
_Y=0.000000
_Z=0.000000
_DIVERGENCE=0.000000
_ANTISCATTER=0.000000
_DETECTOR=1
; S.C.
_HV=651.000000
_GAIN=80.000000
_LLD=0.788000
_ULD=1.866000
_DETECTORSLIT='unkn'
_AUX1=0.000000
_AUX2=0.000000
_AUX3=0.000000
_TIMESTARTED=9.000000
_TEMP_RATE=-1.000000
_TEMP_DELAY=-1.000000
_KV=40
_MA=40
_RANGE_WL=1.540600
_3DPLANE=0
_2THETACOUNTS
         3.0000               5
         3.0200              10
         3.0400               6
         3.0600               7
         3.0800              12
         3.1000              12
         3.1200              11
         3.1400               9
         3.1600              14
         3.1800               9
         3.2000               7
         3.2200               9
         3.2400              10
         3.2600              10
         3.2800              17
         3.3000               8
         3.3200              11
         3.3400              11
         3.3600               8
         3.3800              10
         3.4000              14
         3.4200               8
         3.4400               8
         3.4600               9
         3.4800              10
         3.5000               7
         3.5200              14
         3.5400              17
         3.5600              16
         3.5800              13
         3.6000              13
         3.6200              16
         3.6400               9
         3.6600              13
         3.6800               8
         3.7000              12
         3.7200               9
         3.7400              17
         3.7600              12
         3.7800              13
         3.8000              11
         3.8200              13
         3.8400              10
         3.8600               7
         3.8800              12
         3.9000              13
         3.9200              11
         3.9400               9
         3.9600              13
         3.9800              16
         4.0000              15
         4.0200               7
         4.0400              11
         4.0600              10
         4.0800              16
         4.1000              11
         4.1200               7
         4.1400              12
         4.1600              12
         4.1800               8
         4.2000              14
         4.2200              11
         4.2400               7
         4.2600              21
         4.2800               9
         4.3000              13
         4.3200              17
         4.3400              10
         4.3600              11
         4.3800              11
         4.4000              18
         4.4200               7
         4.4400              18
         4.4600              10
         4.4800              10
         4.5000              12
         4.5200              12
         4.5400               7
         4.5600              12
         4.5800              11
         4.6000              10
         4.6200              21
         4.6400               5
         4.6600              16
         4.6800              20
         4.7000              11
         4.7200              20
         4.7400              12
         4.7600              19
         4.7800              15
         4.8000              10
         4.8200               8
         4.8400              18
         4.8600              14
         4.8800               7
         4.9000              20
         4.9200              18
         4.9400              16
         4.9600              23
         4.9800              14
         5.0000               9
         5.0200              15
         5.0400              16
         5.0600              18
         5.0800              16
         5.1000              12
         5.1200              16
         5.1400              16
         5.1600              15
         5.1800              17
         5.2000              12
         5.2200              19
         5.2400              16
         5.2600              15
         5.2800              14
         5.3000              12
         5.3200              26
         5.3400              15
         5.3600              19
         5.3800              14
         5.4000              15
         5.4200               9
         5.4400              12
         5.4600              11
         5.4800              12
         5.5000              14
         5.5200               9
         5.5400              15
         5.5600              11
         5.5800              12
         5.6000              12
         5.6200              10
         5.6400              17
         5.6600              15
         5.6800              11
         5.7000              14
         5.7200              14
         5.7400              14
         5.7600              10
         5.7800               7
         5.8000               8
         5.8200              10
         5.8400              18
         5.8600               8
         5.8800               4
         5.9000              13
         5.9200              12
         5.9400               8
         5.9600              10
         5.9800               9
         6.0000               9
         6.0200               8
         6.0400              13
         6.0600              13
         6.0800              10
         6.1000              13
         6.1200              10
         6.1400              14
         6.1600               8
         6.1800               3
         6.2000              17
         6.2200               8
         6.2400              15
         6.2600              14
         6.2800               8
         6.3000               7
         6.3200              14
         6.3400               8
         6.3600               6
         6.3800              12
         6.4000              14
         6.4200              10
         6.4400              11
         6.4600              11
         6.4800              13
         6.5000              16
         6.5200              10
         6.5400              10
         6.5600              14
         6.5800              12
         6.6000              11
         6.6200              12
         6.6400              11
         6.6600              10
         6.6800               9
         6.7000              11
         6.7200              15
         6.7400              13
         6.7600               9
         6.7800               8
         6.8000              10
         6.8200              15
         6.8400               5
         6.8600              12
         6.8800               8
         6.9000              10
         6.9200              14
         6.9400              10
         6.9600              11
         6.9800              12
         7.0000              13
         7.0200              10
         7.0400               4
         7.0600              10
         7.0800              12
         7.1000              13
         7.1200               6
         7.1400               9
         7.1600              10
         7.1800               9
         7.2000              11
         7.2200              10
         7.2400              10
         7.2600              11
         7.2800              14
         7.3000              14
         7.3200              11
         7.3400               8
         7.3600              12
         7.3800              10
         7.4000               7
         7.4200              14
         7.4400              10
         7.4600              20
         7.4800               7
         7.5000              14
         7.5200              19
         7.5400               8
         7.5600              13
         7.5800              18
         7.6000              11
         7.6200              10
         7.6400               7
         7.6600               6
         7.6800              11
         7.7000               8
         7.7200               9
         7.7400              12
         7.7600               4
         7.7800              14
         7.8000              11
         7.8200              14
         7.8400              14
         7.8600              11
         7.8800              13
         7.9000               9
         7.9200              11
         7.9400              18
         7.9600              15
         7.9800              11
         8.0000               7
         8.0200               3
         8.0400               8
         8.0600              11
         8.0800              11
         8.1000              14
         8.1200               9
         8.1400              14
         8.1600              15
         8.1800              11
         8.2000              11
         8.2200               8
         8.2400               5
         8.2600               9
         8.2800              11
         8.3000              14
         8.3200              12
         8.3400              12
         8.3600              15
         8.3800               8
         8.4000              11
         8.4200              11
         8.4400              19
         8.4600               7
         8.4800              10
         8.5000              13
         8.5200              11
         8.5400              12
         8.5600              13
         8.5800              14
         8.6000              14
         8.6200              13
         8.6400              16
         8.6600              17
         8.6800               9
         8.7000              15
         8.7200              12
         8.7400              10
         8.7600               7
         8.7800              16
         8.8000              14
         8.8200              12
         8.8400              15
         8.8600              16
         8.8800              15
         8.9000              21
         8.9200              10
         8.9400              23
         8.9600              14
         8.9800               6
         9.0000               7
         9.0200              13
         9.0400              10
         9.0600              21
         9.0800              12
         9.1000              19
         9.1200              14
         9.1400              12
         9.1600              13
         9.1800              18
         9.2000              15
         9.2200              19
         9.2400              13
         9.2600              12
         9.2800              12
         9.3000              18
         9.3200              15
         9.3400              17
         9.3600              15
         9.3800              23
         9.4000              21
         9.4200              21
         9.4400              17
         9.4600              17
         9.4800              10
         9.5000              16
         9.5200              13
         9.5400              19
         9.5600              13
         9.5800              13
         9.6000              10
         9.6200              13
         9.6400              13
         9.6600              18
         9.6800              22
         9.7000              26
         9.7200               8
         9.7400              20
         9.7600              17
         9.7800              13
         9.8000              13
         9.8200              18
         9.8400              15
         9.8600              18
         9.8800              19
         9.9000              18
         9.9200              14
         9.9400              20
         9.9600              22
         9.9800              19
        10.0000              23
        10.0200              17
        10.0400              16
        10.0600              20
        10.0800              17
        10.1000              18
        10.1200              19
        10.1400              12
        10.1600              26
        10.1800              25
        10.2000              13
        10.2200              15
        10.2400              17
        10.2600              15
        10.2800              25
        10.3000              16
        10.3200              19
        10.3400              19
        10.3600              15
        10.3800              25
        10.4000              19
        10.4200              18
        10.4400              13
        10.4600              15
        10.4800              22
        10.5000              10
        10.5200              23
        10.5400              20
        10.5600              20
        10.5800              20
        10.6000              16
        10.6200              14
        10.6400              25
        10.6600              21
        10.6800              18
        10.7000              26
        10.7200              23
        10.7400              15
        10.7600               9
        10.7800              21
        10.8000              18
        10.8200              20
        10.8400              18
        10.8600              22
        10.8800              12
        10.9000              27
        10.9200              15
        10.9400              22
        10.9600              16
        10.9800              32
        11.0000              23
        11.0200              21
        11.0400              24
        11.0600              21
        11.0800              19
        11.1000              20
        11.1200              12
        11.1400              28
        11.1600              20
        11.1800              19
        11.2000              18
        11.2200              20
        11.2400              24
        11.2600              25
        11.2800              21
        11.3000              21
        11.3200              21
        11.3400              24
        11.3600              34
        11.3800              22
        11.4000              23
        11.4200              22
        11.4400              20
        11.4600              22
        11.4800              26
        11.5000              16
        11.5200              22
        11.5400              17
        11.5600              21
        11.5800              19
        11.6000              13
        11.6200              18
        11.6400              22
        11.6600              25
        11.6800              27
        11.7000              28
        11.7200              20
        11.7400              23
        11.7600              33
        11.7800              14
        11.8000              23
        11.8200              23
        11.8400              17
        11.8600              28
        11.8800              17
        11.9000              24
        11.9200              29
        11.9400              25
        11.9600              28
        11.9800              31
        12.0000              16
        12.0200              23
        12.0400              39
        12.0600              24
        12.0800              26
        12.1000              25
        12.1200              17
        12.1400              20
        12.1600              26
        12.1800              19
        12.2000              32
        12.2200              27
        12.2400              19
        12.2600              24
        12.2800              27
        12.3000              23
        12.3200              20
        12.3400              30
        12.3600              26
        12.3800              18
        12.4000              26
        12.4200              23
        12.4400              31
        12.4600              24
        12.4800              31
        12.5000              31
        12.5200              23
        12.5400              19
        12.5600              22
        12.5800              28
        12.6000              29
        12.6200              24
        12.6400              20
        12.6600              28
        12.6800              19
        12.7000              17
        12.7200              30
        12.7400              21
        12.7600              23
        12.7800              27
        12.8000              24
        12.8200              32
        12.8400              30
        12.8600              28
        12.8800              31
        12.9000              25
        12.9200              33
        12.9400              27
        12.9600              33
        12.9800              26
        13.0000              29
        13.0200              27
        13.0400              19
        13.0600              27
        13.0800              29
        13.1000              20
        13.1200              30
        13.1400              33
        13.1600              30
        13.1800              24
        13.2000              27
        13.2200              36
        13.2400              24
        13.2600              23
        13.2800              30
        13.3000              27
        13.3200              41
        13.3400              30
        13.3600              21
        13.3800              40
        13.4000              26
        13.4200              36
        13.4400              30
        13.4600              28
        13.4800              30
        13.5000              31
        13.5200              40
        13.5400              32
        13.5600              26
        13.5800              27
        13.6000              36
        13.6200              31
        13.6400              27
        13.6600              34
        13.6800              41
        13.7000              27
        13.7200              29
        13.7400              39
        13.7600              26
        13.7800              23
        13.8000              23
        13.8200              28
        13.8400              26
        13.8600              20
        13.8800              21
        13.9000              31
        13.9200              29
        13.9400              26
        13.9600              32
        13.9800              24
        14.0000              21
        14.0200              28
        14.0400              33
        14.0600              27
        14.0800              15
        14.1000              20
        14.1200              22
        14.1400              23
        14.1600              29
        14.1800              32
        14.2000              33
        14.2200              24
        14.2400              27
        14.2600              43
        14.2800              29
        14.3000              24
        14.3200              37
        14.3400              30
        14.3600              29
        14.3800              26
        14.4000              30
        14.4200              39
        14.4400              35
        14.4600              32
        14.4800              42
        14.5000              33
        14.5200              19
        14.5400              36
        14.5600              29
        14.5800              23
        14.6000              46
        14.6200              29
        14.6400              35
        14.6600              31
        14.6800              40
        14.7000              35
        14.7200              35
        14.7400              42
        14.7600              33
        14.7800              45
        14.8000              29
        14.8200              44
        14.8400              26
        14.8600              30
        14.8800              39
        14.9000              34
        14.9200              28
        14.9400              29
        14.9600              19
        14.9800              39
        15.0000              25
        15.0200              37
        15.0400              27
        15.0600              40
        15.0800              39
        15.1000              34
        15.1200              35
        15.1400              35
        15.1600              36
        15.1800              37
        15.2000              44
        15.2200              45
        15.2400              37
        15.2600              46
        15.2800              29
        15.3000              42
        15.3200              36
        15.3400              29
        15.3600              30
        15.3800              43
        15.4000              38
        15.4200              44
        15.4400              31
        15.4600              34
        15.4800              32
        15.5000              25
        15.5200              36
        15.5400              35
        15.5600              28
        15.5800              33
        15.6000              34
        15.6200              23
        15.6400              33
        15.6600              40
        15.6800              31
        15.7000              34
        15.7200              40
        15.7400              25
        15.7600              40
        15.7800              21
        15.8000              31
        15.8200              39
        15.8400              35
        15.8600              31
        15.8800              37
        15.9000              38
        15.9200              26
        15.9400              29
        15.9600              26
        15.9800              40
        16.0000              30
        16.0200              32
        16.0400              36
        16.0600              40
        16.0800              30
        16.1000              27
        16.1200              32
        16.1400              33
        16.1600              29
        16.1800              27
        16.2000              29
        16.2200              30
        16.2400              27
        16.2600              32
        16.2800              32
        16.3000              25
        16.3200              22
        16.3400              33
        16.3600              43
        16.3800              39
        16.4000              35
        16.4200              29
        16.4400              23
        16.4600              31
        16.4800              37
        16.5000              27
        16.5200              40
        16.5400              25
        16.5600              45
        16.5800              29
        16.6000              25
        16.6200              31
        16.6400              20
        16.6600              28
        16.6800              36
        16.7000              35
        16.7200              27
        16.7400              29
        16.7600              36
        16.7800              39
        16.8000              29
        16.8200              36
        16.8400              26
        16.8600              31
        16.8800              24
        16.9000              32
        16.9200              26
        16.9400              35
        16.9600              38
        16.9800              29
        17.0000              28
        17.0200              27
        17.0400              41
        17.0600              39
        17.0800              29
        17.1000              26
        17.1200              33
        17.1400              28
        17.1600              29
        17.1800              27
        17.2000              33
        17.2200              35
        17.2400              36
        17.2600              30
        17.2800              41
        17.3000              37
        17.3200              35
        17.3400              38
        17.3600              31
        17.3800              38
        17.4000              37
        17.4200              25
        17.4400              28
        17.4600              36
        17.4800              38
        17.5000              35
        17.5200              39
        17.5400              40
        17.5600              35
        17.5800              32
        17.6000              39
        17.6200              43
        17.6400              36
        17.6600              42
        17.6800              45
        17.7000              35
        17.7200              29
        17.7400              36
        17.7600              33
        17.7800              34
        17.8000              34
        17.8200              29
        17.8400              42
        17.8600              35
        17.8800              34
        17.9000              41
        17.9200              28
        17.9400              40
        17.9600              32
        17.9800              35
        18.0000              34
        18.0200              44
        18.0400              34
        18.0600              28
        18.0800              38
        18.1000              37
        18.1200              37
        18.1400              26
        18.1600              22
        18.1800              30
        18.2000              44
        18.2200              37
        18.2400              34
        18.2600              42
        18.2800              34
        18.3000              38
        18.3200              35
        18.3400              50
        18.3600              28
        18.3800              35
        18.4000              39
        18.4200              38
        18.4400              55
        18.4600              37
        18.4800              47
        18.5000              40
        18.5200              50
        18.5400              50
        18.5600              44
        18.5800              49
        18.6000              49
        18.6200              44
        18.6400              55
        18.6600              40
        18.6800              50
        18.7000              55
        18.7200              55
        18.7400              53
        18.7600              57
        18.7800              57
        18.8000              58
        18.8200              64
        18.8400              65
        18.8600              73
        18.8800              69
        18.9000              76
        18.9200              88
        18.9400              85
        18.9600              78
        18.9800              88
        19.0000             107
        19.0200             130
        19.0400             118
        19.0600             138
        19.0800             133
        19.1000             146
        19.1200             181
        19.1400             184
        19.1600             216
        19.1800             222
        19.2000             235
        19.2200             224
        19.2400             200
        19.2600             228
        19.2800             235
        19.3000             196
        19.3200             191
        19.3400             163
        19.3600             163
        19.3800             126
        19.4000             121
        19.4200             110
        19.4400              99
        19.4600              70
        19.4800              79
        19.5000              72
        19.5200              55
        19.5400              58
        19.5600              69
        19.5800              60
        19.6000              57
        19.6200              51
        19.6400              41
        19.6600              40
        19.6800              45
        19.7000              46
        19.7200              57
        19.7400              37
        19.7600              57
        19.7800              41
        19.8000              42
        19.8200              43
        19.8400              35
        19.8600              44
        19.8800              43
        19.9000              35
        19.9200              48
        19.9400              39
        19.9600              32
        19.9800              32
        20.0000              40
        20.0200              39
        20.0400              24
        20.0600              40
        20.0800              41
        20.1000              40
        20.1200              39
        20.1400              41
        20.1600              36
        20.1800              32
        20.2000              34
        20.2200              42
        20.2400              47
        20.2600              36
        20.2800              41
        20.3000              29
        20.3200              35
        20.3400              46
        20.3600              32
        20.3800              40
        20.4000              32
        20.4200              35
        20.4400              34
        20.4600              43
        20.4800              37
        20.5000              31
        20.5200              32
        20.5400              35
        20.5600              39
        20.5800              31
        20.6000              39
        20.6200              36
        20.6400              49
        20.6600              44
        20.6800              29
        20.7000              41
        20.7200              42
        20.7400              39
        20.7600              45
        20.7800              36
        20.8000              39
        20.8200              36
        20.8400              36
        20.8600              32
        20.8800              38
        20.9000              31
        20.9200              37
        20.9400              39
        20.9600              39
        20.9800              51
        21.0000              42
        21.0200              43
        21.0400              44
        21.0600              42
        21.0800              39
        21.1000              53
        21.1200              43
        21.1400              47
        21.1600              46
        21.1800              45
        21.2000              41
        21.2200              40
        21.2400              52
        21.2600              44
        21.2800              42
        21.3000              47
        21.3200              43
        21.3400              41
        21.3600              45
        21.3800              47
        21.4000              44
        21.4200              35
        21.4400              43
        21.4600              29
        21.4800              36
        21.5000              41
        21.5200              26
        21.5400              36
        21.5600              36
        21.5800              42
        21.6000              41
        21.6200              51
        21.6400              32
        21.6600              33
        21.6800              48
        21.7000              39
        21.7200              37
        21.7400              33
        21.7600              41
        21.7800              29
        21.8000              39
        21.8200              39
        21.8400              38
        21.8600              36
        21.8800              37
        21.9000              52
        21.9200              35
        21.9400              39
        21.9600              53
        21.9800              49
        22.0000              53
        22.0200              47
        22.0400              42
        22.0600              64
        22.0800              50
        22.1000              53
        22.1200              44
        22.1400              51
        22.1600              52
        22.1800              48
        22.2000              59
        22.2200              61
        22.2400              51
        22.2600              56
        22.2800              56
        22.3000              59
        22.3200              55
        22.3400              56
        22.3600              41
        22.3800              53
        22.4000              72
        22.4200              49
        22.4400              39
        22.4600              60
        22.4800              46
        22.5000              49
        22.5200              54
        22.5400              44
        22.5600              61
        22.5800              61
        22.6000              51
        22.6200              72
        22.6400              63
        22.6600              72
        22.6800              69
        22.7000              70
        22.7200              67
        22.7400              73
        22.7600              74
        22.7800              63
        22.8000              76
        22.8200             101
        22.8400              88
        22.8600              88
        22.8800              85
        22.9000             103
        22.9200             110
        22.9400             111
        22.9600             120
        22.9800             115
        23.0000             146
        23.0200             144
        23.0400             129
        23.0600             170
        23.0800             173
        23.1000             180
        23.1200             172
        23.1400             167
        23.1600             190
        23.1800             185
        23.2000             200
        23.2200             185
        23.2400             214
        23.2600             216
        23.2800             204
        23.3000             225
        23.3200             218
        23.3400             206
        23.3600             205
        23.3800             236
        23.4000             234
        23.4200             233
        23.4400             235
        23.4600             206
        23.4800             207
        23.5000             238
        23.5200             183
        23.5400             207
        23.5600             193
        23.5800             211
        23.6000             169
        23.6200             177
        23.6400             178
        23.6600             169
        23.6800             156
        23.7000             147
        23.7200             120
        23.7400             115
        23.7600             116
        23.7800             140
        23.8000              97
        23.8200              93
        23.8400             106
        23.8600              70
        23.8800              67
        23.9000              86
        23.9200              66
        23.9400              60
        23.9600              56
        23.9800              39
        24.0000              62
        24.0200              49
        24.0400              49
        24.0600              61
        24.0800              50
        24.1000              45
        24.1200              39
        24.1400              32
        24.1600              36
        24.1800              39
        24.2000              40
        24.2200              44
        24.2400              36
        24.2600              40
        24.2800              32
        24.3000              23
        24.3200              51
        24.3400              30
        24.3600              44
        24.3800              23
        24.4000              32
        24.4200              35
        24.4400              27
        24.4600              20
        24.4800              35
        24.5000              24
        24.5200              32
        24.5400              29
        24.5600              33
        24.5800              27
        24.6000              32
        24.6200              27
        24.6400              25
        24.6600              41
        24.6800              27
        24.7000              26
        24.7200              24
        24.7400              21
        24.7600              22
        24.7800              28
        24.8000              25
        24.8200              28
        24.8400              16
        24.8600              30
        24.8800              31
        24.9000              23
        24.9200              24
        24.9400              21
        24.9600              14
        24.9800              23
        25.0000              24
        25.0200              28
        25.0400              23
        25.0600              23
        25.0800              16
        25.1000              26
        25.1200              23
        25.1400              25
        25.1600              26
        25.1800              20
        25.2000              31
        25.2200              27
        25.2400              25
        25.2600              23
        25.2800              31
        25.3000              28
        25.3200              27
        25.3400              20
        25.3600              28
        25.3800              26
        25.4000              24
        25.4200              20
        25.4400              31
        25.4600              24
        25.4800              20
        25.5000              25
        25.5200              18
        25.5400              25
        25.5600              25
        25.5800              20
        25.6000              25
        25.6200              33
        25.6400              22
        25.6600              24
        25.6800              34
        25.7000              28
        25.7200              31
        25.7400              27
        25.7600              24
        25.7800              21
        25.8000              24
        25.8200              21
        25.8400              31
        25.8600              28
        25.8800              33
        25.9000              38
        25.9200              25
        25.9400              26
        25.9600              30
        25.9800              25
        26.0000              28
        26.0200              26
        26.0400              28
        26.0600              30
        26.0800              32
        26.1000              36
        26.1200              24
        26.1400              35
        26.1600              32
        26.1800              34
        26.2000              46
        26.2200              35
        26.2400              33
        26.2600              35
        26.2800              40
        26.3000              30
        26.3200              35
        26.3400              31
        26.3600              35
        26.3800              34
        26.4000              32
        26.4200              26
        26.4400              40
        26.4600              30
        26.4800              43
        26.5000              27
        26.5200              32
        26.5400              24
        26.5600              35
        26.5800              32
        26.6000              39
        26.6200              35
        26.6400              39
        26.6600              26
        26.6800              28
        26.7000              38
        26.7200              37
        26.7400              38
        26.7600              34
        26.7800              33
        26.8000              36
        26.8200              32
        26.8400              24
        26.8600              31
        26.8800              34
        26.9000              28
        26.9200              31
        26.9400              28
        26.9600              31
        26.9800              32
        27.0000              26
        27.0200              37
        27.0400              42
        27.0600              28
        27.0800              17
        27.1000              32
        27.1200              21
        27.1400              25
        27.1600              32
        27.1800              26
        27.2000              20
        27.2200              26
        27.2400              22
        27.2600              24
        27.2800              31
        27.3000              26
        27.3200              28
        27.3400              16
        27.3600              27
        27.3800              27
        27.4000              23
        27.4200              24
        27.4400              16
        27.4600              24
        27.4800              25
        27.5000              21
        27.5200              21
        27.5400              16
        27.5600              21
        27.5800              16
        27.6000              17
        27.6200              23
        27.6400              30
        27.6600              13
        27.6800              19
        27.7000              18
        27.7200              27
        27.7400              13
        27.7600              16
        27.7800              14
        27.8000              22
        27.8200              21
        27.8400              21
        27.8600              20
        27.8800              22
        27.9000              15
        27.9200              15
        27.9400              25
        27.9600              16
        27.9800              19
        28.0000              17
        28.0200              22
        28.0400              19
        28.0600              18
        28.0800              22
        28.1000              18
        28.1200              20
        28.1400              19
        28.1600              17
        28.1800              24
        28.2000              19
        28.2200              20
        28.2400              13
        28.2600              20
        28.2800              16
        28.3000              16
        28.3200              18
        28.3400              14
        28.3600              16
        28.3800              18
        28.4000               9
        28.4200              24
        28.4400              17
        28.4600               9
        28.4800              17
        28.5000              14
        28.5200              17
        28.5400              15
        28.5600              17
        28.5800               8
        28.6000              10
        28.6200              14
        28.6400              18
        28.6600              15
        28.6800              19
        28.7000              19
        28.7200               9
        28.7400              14
        28.7600               8
        28.7800              12
        28.8000              16
        28.8200              15
        28.8400              19
        28.8600               8
        28.8800               8
        28.9000              13
        28.9200              15
        28.9400              18
        28.9600              11
        28.9800              14
        29.0000              15
        29.0200              13
        29.0400              14
        29.0600              12
        29.0800              11
        29.1000              12
        29.1200              10
        29.1400              19
        29.1600              15
        29.1800              16
        29.2000              10
        29.2200              17
        29.2400               9
        29.2600               9
        29.2800              14
        29.3000              14
        29.3200              16
        29.3400              16
        29.3600              14
        29.3800              13
        29.4000              12
        29.4200               9
        29.4400              12
        29.4600              10
        29.4800              23
        29.5000              13
        29.5200              13
        29.5400              10
        29.5600              13
        29.5800              11
        29.6000              18
        29.6200              15
        29.6400              13
        29.6600              10
        29.6800              19
        29.7000               7
        29.7200              13
        29.7400               6
        29.7600              20
        29.7800              14
        29.8000               7
        29.8200              15
        29.8400              15
        29.8600              10
        29.8800              18
        29.9000              15
        29.9200              21
        29.9400              17
        29.9600              13
        29.9800              12
        30.0000              13
        30.0200              12
        30.0400              13
        30.0600              11
        30.0800              14
        30.1000              12
        30.1200              10
        30.1400               8
        30.1600              11
        30.1800              11
        30.2000              19
        30.2200              23
        30.2400              12
        30.2600              12
        30.2800               8
        30.3000              12
        30.3200              13
        30.3400              20
        30.3600               9
        30.3800               9
        30.4000              15
        30.4200              11
        30.4400              20
        30.4600              10
        30.4800               7
        30.5000              11
        30.5200              15
        30.5400              11
        30.5600               7
        30.5800              22
        30.6000              17
        30.6200              11
        30.6400              13
        30.6600              13
        30.6800              20
        30.7000               6
        30.7200              13
        30.7400               9
        30.7600               9
        30.7800              14
        30.8000              12
        30.8200              11
        30.8400              10
        30.8600              14
        30.8800              12
        30.9000              16
        30.9200              16
        30.9400              19
        30.9600              18
        30.9800              19
        31.0000              12
        31.0200              15
        31.0400              13
        31.0600              10
        31.0800              15
        31.1000              14
        31.1200              16
        31.1400              12
        31.1600               9
        31.1800              14
        31.2000              16
        31.2200               8
        31.2400              16
        31.2600              22
        31.2800               9
        31.3000               9
        31.3200              13
        31.3400              15
        31.3600               9
        31.3800              15
        31.4000              12
        31.4200              13
        31.4400              16
        31.4600               7
        31.4800               6
        31.5000              13
        31.5200              17
        31.5400               7
        31.5600              17
        31.5800              15
        31.6000              11
        31.6200              14
        31.6400              15
        31.6600              12
        31.6800              12
        31.7000              15
        31.7200              15
        31.7400               7
        31.7600              15
        31.7800              13
        31.8000              14
        31.8200              15
        31.8400               9
        31.8600               8
        31.8800              18
        31.9000              12
        31.9200              13
        31.9400               5
        31.9600              11
        31.9800              10
        32.0000              10
        32.0200              12
        32.0400              19
        32.0600               6
        32.0800              13
        32.1000              19
        32.1200              11
        32.1400              13
        32.1600               8
        32.1800              16
        32.2000              13
        32.2200               9
        32.2400               7
        32.2600              17
        32.2800              14
        32.3000              10
        32.3200              16
        32.3400               1
        32.3600               9
        32.3800               6
        32.4000              14
        32.4200              11
        32.4400               9
        32.4600              12
        32.4800              11
        32.5000              12
        32.5200              11
        32.5400              16
        32.5600              10
        32.5800              13
        32.6000               9
        32.6200              18
        32.6400              10
        32.6600              14
        32.6800              13
        32.7000              12
        32.7200              15
        32.7400              10
        32.7600              13
        32.7800              13
        32.8000              14
        32.8200              19
        32.8400              14
        32.8600              13
        32.8800              10
        32.9000              10
        32.9200              16
        32.9400              11
        32.9600              10
        32.9800              12
        33.0000              13
        33.0200              11
        33.0400              11
        33.0600              12
        33.0800              13
        33.1000              12
        33.1200              11
        33.1400              15
        33.1600              27
        33.1800              17
        33.2000              15
        33.2200              20
        33.2400              18
        33.2600              14
        33.2800              11
        33.3000              15
        33.3200              17
        33.3400              10
        33.3600              11
        33.3800              16
        33.4000              20
        33.4200              12
        33.4400              15
        33.4600              18
        33.4800              14
        33.5000               7
        33.5200              11
        33.5400              11
        33.5600              15
        33.5800              19
        33.6000              13
        33.6200              13
        33.6400              11
        33.6600              12
        33.6800              15
        33.7000               6
        33.7200               7
        33.7400              18
        33.7600              13
        33.7800              10
        33.8000              13
        33.8200               4
        33.8400              11
        33.8600              11
        33.8800              12
        33.9000               6
        33.9200              14
        33.9400               9
        33.9600              16
        33.9800              16
        34.0000              11
        34.0200              12
        34.0400               8
        34.0600              14
        34.0800              11
        34.1000               6
        34.1200              12
        34.1400              11
        34.1600              10
        34.1800              15
        34.2000              17
        34.2200              18
        34.2400              13
        34.2600              13
        34.2800              15
        34.3000              15
        34.3200              10
        34.3400              10
        34.3600               3
        34.3800              12
        34.4000              17
        34.4200               9
        34.4400               9
        34.4600              16
        34.4800              11
        34.5000              14
        34.5200              14
        34.5400               8
        34.5600               8
        34.5800              12
        34.6000              10
        34.6200              13
        34.6400              12
        34.6600               7
        34.6800               7
        34.7000              12
        34.7200               6
        34.7400              14
        34.7600              16
        34.7800              14
        34.8000               8
        34.8200              19
        34.8400               9
        34.8600              12
        34.8800              13
        34.9000              12
        34.9200              11
        34.9400              11
        34.9600              14
        34.9800              16
        35.0000              19
        35.0200              15
        35.0400               9
        35.0600              16
        35.0800              19
        35.1000              10
        35.1200              18
        35.1400              23
        35.1600              13
        35.1800              18
        35.2000              15
        35.2200              12
        35.2400              11
        35.2600              13
        35.2800              18
        35.3000              17
        35.3200              16
        35.3400              16
        35.3600              20
        35.3800              21
        35.4000              23
        35.4200              29
        35.4400              13
        35.4600              14
        35.4800              20
        35.5000               9
        35.5200              17
        35.5400              25
        35.5600              22
        35.5800              19
        35.6000              19
        35.6200              19
        35.6400              20
        35.6600              21
        35.6800              20
        35.7000              28
        35.7200              22
        35.7400              19
        35.7600              24
        35.7800              14
        35.8000              20
        35.8200              15
        35.8400              19
        35.8600              15
        35.8800              13
        35.9000               8
        35.9200              21
        35.9400              14
        35.9600              18
        35.9800              16
        36.0000              11
        36.0200               8
        36.0400              24
        36.0600              14
        36.0800              19
        36.1000              17
        36.1200              19
        36.1400              19
        36.1600              23
        36.1800              10
        36.2000              15
        36.2200              20
        36.2400              19
        36.2600              18
        36.2800              15
        36.3000              14
        36.3200              15
        36.3400              17
        36.3600              29
        36.3800              23
        36.4000              23
        36.4200              17
        36.4400              19
        36.4600              19
        36.4800              16
        36.5000              15
        36.5200              21
        36.5400              18
        36.5600              15
        36.5800              12
        36.6000              12
        36.6200              15
        36.6400              17
        36.6600              15
        36.6800              16
        36.7000              13
        36.7200              14
        36.7400              11
        36.7600               7
        36.7800              17
        36.8000               9
        36.8200              11
        36.8400              18
        36.8600              13
        36.8800               8
        36.9000              15
        36.9200              12
        36.9400              14
        36.9600               7
        36.9800              11
        37.0000              11
        37.0200              11
        37.0400              14
        37.0600              14
        37.0800              14
        37.1000              12
        37.1200               8
        37.1400              10
        37.1600              12
        37.1800              12
        37.2000              13
        37.2200               9
        37.2400              10
        37.2600              11
        37.2800              11
        37.3000               9
        37.3200               7
        37.3400              12
        37.3600              11
        37.3800              11
        37.4000              13
        37.4200              11
        37.4400              12
        37.4600              17
        37.4800               9
        37.5000              11
        37.5200              14
        37.5400              12
        37.5600               9
        37.5800              11
        37.6000              11
        37.6200              11
        37.6400              11
        37.6600              12
        37.6800               4
        37.7000              11
        37.7200              13
        37.7400               7
        37.7600              10
        37.7800              11
        37.8000              12
        37.8200              11
        37.8400              11
        37.8600              11
        37.8800              14
        37.9000               9
        37.9200               8
        37.9400              11
        37.9600              10
        37.9800              12
        38.0000              14
        38.0200               9
        38.0400               9
        38.0600              11
        38.0800               9
        38.1000              14
        38.1200              12
        38.1400              12
        38.1600              12
        38.1800              12
        38.2000              15
        38.2200              14
        38.2400              10
        38.2600              15
        38.2800              17
        38.3000               7
        38.3200              16
        38.3400               8
        38.3600              17
        38.3800               4
        38.4000              20
        38.4200              17
        38.4400              10
        38.4600               8
        38.4800               7
        38.5000              10
        38.5200               6
        38.5400              11
        38.5600              10
        38.5800              13
        38.6000              13
        38.6200               9
        38.6400              14
        38.6600              10
        38.6800              14
        38.7000               8
        38.7200               6
        38.7400              10
        38.7600              13
        38.7800               8
        38.8000              10
        38.8200              15
        38.8400              12
        38.8600              14
        38.8800              14
        38.9000              13
        38.9200              13
        38.9400               9
        38.9600              10
        38.9800              15
        39.0000              15
        39.0200              11
        39.0400              10
        39.0600              12
        39.0800              16
        39.1000              11
        39.1200               9
        39.1400              16
        39.1600               9
        39.1800              14
        39.2000              14
        39.2200              14
        39.2400              12
        39.2600               8
        39.2800               8
        39.3000              16
        39.3200              21
        39.3400              16
        39.3600              10
        39.3800              12
        39.4000              19
        39.4200              14
        39.4400              13
        39.4600              11
        39.4800              18
        39.5000              14
        39.5200              15
        39.5400               9
        39.5600              13
        39.5800              18
        39.6000              16
        39.6200              18
        39.6400              22
        39.6600              15
        39.6800              20
        39.7000              12
        39.7200              17
        39.7400              18
        39.7600              19
        39.7800              20
        39.8000              20
        39.8200              21
        39.8400              11
        39.8600              12
        39.8800              16
        39.9000               9
        39.9200              14
        39.9400              18
        39.9600               8
        39.9800              19
        40.0000              15
