# Supplementary material for: Development of Abiraterone Acetate Nanocrystal Tablets to Enhance Oral Bioavailability: Formulation Optimization, Characterization, In Vitro Dissolution and Pharmacokinetic Evaluation
Source: Pharmaceutics. 2022 May 26;14(6):1134. doi: 10.3390/pharmaceutics14061134 (PMC9228621; doi:10.3390/pharmaceutics14061134)
Supplement: Supplementary file 1 [file pharmaceutics-14-01134-s001.zip › pharmaceutics-1721084-supplementary/Supplementary/XRD/N20220510-LJ-2.xls]

## Sheet: Sheet3
						X射线衍射测试报告
D8 Advance X-ray Diffractometer			Sample:	LJ-2				No.:	File Name:	N20220510-LJ-2
Anode	Wavelength 1	Wavelength 2	Generator	Generator	Step	StepTime	Start Angle	End Angle	Slit	Date
Cu	1.5406A°	1.54443A°	40 KV	40 mA	0.02°	0.30s	3.00°	40.00°	1.0/1.0/Ni/0.2	May-10-2022
NO.	Angle	d value	Intensity	Intensity %	NO.	Angle	d value	Intensity	Intensity %	NO.	Angle	d value	Intensity	Intensity %
1	19.233	4.611	761	100	14					27
2	23.41	3.797	760	99.8	15					28
3					16					29
4					17					30
5					18					31
6					19					32
7					20					33
8					21					34
9					22					35
10					23					36
11					24					37
12					25					38
13					26					39
