# Supplementary material for: Development of Abiraterone Acetate Nanocrystal Tablets to Enhance Oral Bioavailability: Formulation Optimization, Characterization, In Vitro Dissolution and Pharmacokinetic Evaluation
Source: Pharmaceutics. 2022 May 26;14(6):1134. doi: 10.3390/pharmaceutics14061134 (PMC9228621; doi:10.3390/pharmaceutics14061134)
Supplement: Supplementary file 1 [file pharmaceutics-14-01134-s001.zip › pharmaceutics-1721084-supplementary/Supplementary/XRD/N20220510-LJ-2-2.xls]

## Sheet: Created by PowDLL Converter
N20220510-LJ-2-1
3	5
3.02	10
3.04	6
3.06	7
3.08	12
3.1	12
3.12	11
3.14	9
3.16	14
3.18	9
3.2	7
3.22	9
3.24	10
3.26	10
3.28	17
3.3	8
3.32	11
3.34	11
3.36	8
3.38	10
3.4	14
3.42	8
3.44	8
3.46	9
3.48	10
3.5	7
3.52	14
3.54	17
3.56	16
3.58	13
3.6	13
3.62	16
3.64	9
3.66	13
3.68	8
3.7	12
3.72	9
3.74	17
3.76	12
3.78	13
3.8	11
3.82	13
3.84	10
3.86	7
3.88	12
3.9	13
3.92	11
3.94	9
3.96	13
3.98	16
4	15
4.02	7
4.04	11
4.06	10
4.08	16
4.1	11
4.12	7
4.14	12
4.16	12
4.18	8
4.2	14
4.22	11
4.24	7
4.26	21
4.28	9
4.3	13
4.32	17
4.34	10
4.36	11
4.38	11
4.4	18
4.42	7
4.44	18
4.46	10
4.48	10
4.5	12
4.52	12
4.54	7
4.56	12
4.58	11
4.6	10
4.62	21
4.64	5
4.66	16
4.68	20
4.7	11
4.72	20
4.74	12
4.76	19
4.78	15
4.8	10
4.82	8
4.84	18
4.86	14
4.88	7
4.9	20
4.92	18
4.94	16
4.96	23
4.98	14
5	9
5.02	15
5.04	16
5.06	18
5.08	16
5.1	12
5.12	16
5.14	16
5.16	15
5.18	17
5.2	12
5.22	19
5.24	16
5.26	15
5.28	14
5.3	12
5.32	26
5.34	15
5.36	19
5.38	14
5.4	15
5.42	9
5.44	12
5.46	11
5.48	12
5.5	14
5.52	9
5.54	15
5.56	11
5.58	12
5.6	12
5.62	10
5.64	17
5.66	15
5.68	11
5.7	14
5.72	14
5.74	14
5.76	10
5.78	7
5.8	8
5.82	10
5.84	18
5.86	8
5.88	4
5.9	13
5.92	12
5.94	8
5.96	10
5.98	9
6	9
6.02	8
6.04	13
6.06	13
6.08	10
6.1	13
6.12	10
6.14	14
6.16	8
6.18	3
6.2	17
6.22	8
6.24	15
6.26	14
6.28	8
6.3	7
6.32	14
6.34	8
6.36	6
6.38	12
6.4	14
6.42	10
6.44	11
6.46	11
6.48	13
6.5	16
6.52	10
6.54	10
6.56	14
6.58	12
6.6	11
6.62	12
6.64	11
6.66	10
6.68	9
6.7	11
6.72	15
6.74	13
6.76	9
6.78	8
6.8	10
6.82	15
6.84	5
6.86	12
6.88	8
6.9	10
6.92	14
6.94	10
6.96	11
6.98	12
7	13
7.02	10
7.04	4
7.06	10
7.08	12
7.1	13
7.12	6
7.14	9
7.16	10
7.18	9
7.2	11
7.22	10
7.24	10
7.26	11
7.28	14
7.3	14
7.32	11
7.34	8
7.36	12
7.38	10
7.4	7
7.42	14
7.44	10
7.46	20
7.48	7
7.5	14
7.52	19
7.54	8
7.56	13
7.58	18
7.6	11
7.62	10
7.64	7
7.66	6
7.68	11
7.7	8
7.72	9
7.74	12
7.76	4
7.78	14
7.8	11
7.82	14
7.84	14
7.86	11
7.88	13
7.9	9
7.92	11
7.94	18
7.96	15
7.98	11
8	7
8.02	3
8.04	8
8.06	11
8.08	11
8.1	14
8.12	9
8.14	14
8.16	15
8.18	11
8.2	11
8.22	8
8.24	5
8.26	9
8.28	11
8.3	14
8.32	12
8.34	12
8.36	15
8.38	8
8.4	11
8.42	11
8.44	19
8.46	7
8.48	10
8.5	13
8.52	11
8.54	12
8.56	13
8.58	14
8.6	14
8.62	13
8.64	16
8.66	17
8.68	9
8.7	15
8.72	12
8.74	10
8.76	7
8.78	16
8.8	14
8.82	12
8.84	15
8.86	16
8.88	15
8.9	21
8.92	10
8.94	23
8.96	14
8.98	6
9	7
9.02	13
9.04	10
9.06	21
9.08	12
9.1	19
9.12	14
9.14	12
9.16	13
9.18	18
9.2	15
9.22	19
9.24	13
9.26	12
9.28	12
9.3	18
9.32	15
9.34	17
9.36	15
9.38	23
9.4	21
9.42	21
9.44	17
9.46	17
9.48	10
9.5	16
9.52	13
9.54	19
9.56	13
9.58	13
9.6	10
9.62	13
9.64	13
9.66	18
9.68	22
9.7	26
9.72	8
9.74	20
9.76	17
9.78	13
9.8	13
9.82	18
9.84	15
9.86	18
9.88	19
9.9	18
9.92	14
9.94	20
9.96	22
9.98	19
10	23
10.02	17
10.04	16
10.06	20
10.08	17
10.1	18
10.12	19
10.14	12
10.16	26
10.18	25
10.2	13
10.22	15
10.24	17
10.26	15
10.28	25
10.3	16
10.32	19
10.34	19
10.36	15
10.38	25
10.4	19
10.42	18
10.44	13
10.46	15
10.48	22
10.5	10
10.52	23
10.54	20
10.56	20
10.58	20
10.6	16
10.62	14
10.64	25
10.66	21
10.68	18
10.7	26
10.72	23
10.74	15
10.76	9
10.78	21
10.8	18
10.82	20
10.84	18
10.86	22
10.88	12
10.9	27
10.92	15
10.94	22
10.96	16
10.98	32
11	23
11.02	21
11.04	24
11.06	21
11.08	19
11.1	20
11.12	12
11.14	28
11.16	20
11.18	19
11.2	18
11.22	20
11.24	24
11.26	25
11.28	21
11.3	21
11.32	21
11.34	24
11.36	34
11.38	22
11.4	23
11.42	22
11.44	20
11.46	22
11.48	26
11.5	16
11.52	22
11.54	17
11.56	21
11.58	19
11.6	13
11.62	18
11.64	22
11.66	25
11.68	27
11.7	28
11.72	20
11.74	23
11.76	33
11.78	14
11.8	23
11.82	23
11.84	17
11.86	28
11.88	17
11.9	24
11.92	29
11.94	25
11.96	28
11.98	31
12	16
12.02	23
12.04	39
12.06	24
12.08	26
12.1	25
12.12	17
12.14	20
12.16	26
12.18	19
12.2	32
12.22	27
12.24	19
12.26	24
12.28	27
12.3	23
12.32	20
12.34	30
12.36	26
12.38	18
12.4	26
12.42	23
12.44	31
12.46	24
12.48	31
12.5	31
12.52	23
12.54	19
12.56	22
12.58	28
12.6	29
12.62	24
12.64	20
12.66	28
12.68	19
12.7	17
12.72	30
12.74	21
12.76	23
12.78	27
12.8	24
12.82	32
12.84	30
12.86	28
12.88	31
12.9	25
12.92	33
12.94	27
12.96	33
12.98	26
13	29
13.02	27
13.04	19
13.06	27
13.08	29
13.1	20
13.12	30
13.14	33
13.16	30
13.18	24
13.2	27
13.22	36
13.24	24
13.26	23
13.28	30
13.3	27
13.32	41
13.34	30
13.36	21
13.38	40
13.4	26
13.42	36
13.44	30
13.46	28
13.48	30
13.5	31
13.52	40
13.54	32
13.56	26
13.58	27
13.6	36
13.62	31
13.64	27
13.66	34
13.68	41
13.7	27
13.72	29
13.74	39
13.76	26
13.78	23
13.8	23
13.82	28
13.84	26
13.86	20
13.88	21
13.9	31
13.92	29
13.94	26
13.96	32
13.98	24
14	21
14.02	28
14.04	33
14.06	27
14.08	15
14.1	20
14.12	22
14.14	23
14.16	29
14.18	32
14.2	33
14.22	24
14.24	27
14.26	43
14.28	29
14.3	24
14.32	37
14.34	30
14.36	29
14.38	26
14.4	30
14.42	39
14.44	35
14.46	32
14.48	42
14.5	33
14.52	19
14.54	36
14.56	29
14.58	23
14.6	46
14.62	29
14.64	35
14.66	31
14.68	40
14.7	35
14.72	35
14.74	42
14.76	33
14.78	45
14.8	29
14.82	44
14.84	26
14.86	30
14.88	39
14.9	34
14.92	28
14.94	29
14.96	19
14.98	39
15	25
15.02	37
15.04	27
15.06	40
15.08	39
15.1	34
15.12	35
15.14	35
15.16	36
15.18	37
15.2	44
15.22	45
15.24	37
15.26	46
15.28	29
15.3	42
15.32	36
15.34	29
15.36	30
15.38	43
15.4	38
15.42	44
15.44	31
15.46	34
15.48	32
15.5	25
15.52	36
15.54	35
15.56	28
15.58	33
15.6	34
15.62	23
15.64	33
15.66	40
15.68	31
15.7	34
15.72	40
15.74	25
15.76	40
15.78	21
15.8	31
15.82	39
15.84	35
15.86	31
15.88	37
15.9	38
15.92	26
15.94	29
15.96	26
15.98	40
16	30
16.02	32
16.04	36
16.06	40
16.08	30
16.1	27
16.12	32
16.14	33
16.16	29
16.18	27
16.2	29
16.22	30
16.24	27
16.26	32
16.28	32
16.3	25
16.32	22
16.34	33
16.36	43
16.38	39
16.4	35
16.42	29
16.44	23
16.46	31
16.48	37
16.5	27
16.52	40
16.54	25
16.56	45
16.58	29
16.6	25
16.62	31
16.64	20
16.66	28
16.68	36
16.7	35
16.72	27
16.74	29
16.76	36
16.78	39
16.8	29
16.82	36
16.84	26
16.86	31
16.88	24
16.9	32
16.92	26
16.94	35
16.96	38
16.98	29
17	28
17.02	27
17.04	41
17.06	39
17.08	29
17.1	26
17.12	33
17.14	28
17.16	29
17.18	27
17.2	33
17.22	35
17.24	36
17.26	30
17.28	41
17.3	37
17.32	35
17.34	38
17.36	31
17.38	38
17.4	37
17.42	25
17.44	28
17.46	36
17.48	38
17.5	35
17.52	39
17.54	40
17.56	35
17.58	32
17.6	39
17.62	43
17.64	36
17.66	42
17.68	45
17.7	35
17.72	29
17.74	36
17.76	33
17.78	34
17.8	34
17.82	29
17.84	42
17.86	35
17.88	34
17.9	41
17.92	28
17.94	40
17.96	32
17.98	35
18	34
18.02	44
18.04	34
18.06	28
18.08	38
18.1	37
18.12	37
18.14	26
18.16	22
18.18	30
18.2	44
18.22	37
18.24	34
18.26	42
18.28	34
18.3	38
18.32	35
18.34	50
18.36	28
18.38	35
18.4	39
18.42	38
18.44	55
18.46	37
18.48	47
18.5	40
18.52	50
18.54	50
18.56	44
18.58	49
18.6	49
18.62	44
18.64	55
18.66	40
18.68	50
18.7	55
18.72	55
18.74	53
18.76	57
18.78	57
18.8	58
18.82	64
18.84	65
18.86	73
18.88	69
18.9	76
18.92	88
18.94	85
18.96	78
18.98	88
19	107
19.02	130
19.04	118
19.06	138
19.08	133
19.1	146
19.12	181
19.14	184
19.16	216
19.18	222
19.2	235
19.22	224
19.24	200
19.26	228
19.28	235
19.3	196
19.32	191
19.34	163
19.36	163
19.38	126
19.4	121
19.42	110
19.44	99
19.46	70
19.48	79
19.5	72
19.52	55
19.54	58
19.56	69
19.58	60
19.6	57
19.62	51
19.64	41
19.66	40
19.68	45
19.7	46
19.72	57
19.74	37
19.76	57
19.78	41
19.8	42
19.82	43
19.84	35
19.86	44
19.88	43
19.9	35
19.92	48
19.94	39
19.96	32
19.98	32
20	40
20.02	39
20.04	24
20.06	40
20.08	41
20.1	40
20.12	39
20.14	41
20.16	36
20.18	32
20.2	34
20.22	42
20.24	47
20.26	36
20.28	41
20.3	29
20.32	35
20.34	46
20.36	32
20.38	40
20.4	32
20.42	35
20.44	34
20.46	43
20.48	37
20.5	31
20.52	32
20.54	35
20.56	39
20.58	31
20.6	39
20.62	36
20.64	49
20.66	44
20.68	29
20.7	41
20.72	42
20.74	39
20.76	45
20.78	36
20.8	39
20.82	36
20.84	36
20.86	32
20.88	38
20.9	31
20.92	37
20.94	39
20.96	39
20.98	51
21	42
21.02	43
21.04	44
21.06	42
21.08	39
21.1	53
21.12	43
21.14	47
21.16	46
21.18	45
21.2	41
21.22	40
21.24	52
21.26	44
21.28	42
21.3	47
21.32	43
21.34	41
21.36	45
21.38	47
21.4	44
21.42	35
21.44	43
21.46	29
21.48	36
21.5	41
21.52	26
21.54	36
21.56	36
21.58	42
21.6	41
21.62	51
21.64	32
21.66	33
21.68	48
21.7	39
21.72	37
21.74	33
21.76	41
21.78	29
21.8	39
21.82	39
21.84	38
21.86	36
21.88	37
21.9	52
21.92	35
21.94	39
21.96	53
21.98	49
22	53
22.02	47
22.04	42
22.06	64
22.08	50
22.1	53
22.12	44
22.14	51
22.16	52
22.18	48
22.2	59
22.22	61
22.24	51
22.26	56
22.28	56
22.3	59
22.32	55
22.34	56
22.36	41
22.38	53
22.4	72
22.42	49
22.44	39
22.46	60
22.48	46
22.5	49
22.52	54
22.54	44
22.56	61
22.58	61
22.6	51
22.62	72
22.64	63
22.66	72
22.68	69
22.7	70
22.72	67
22.74	73
22.76	74
22.78	63
22.8	76
22.82	101
22.84	88
22.86	88
22.88	85
22.9	103
22.92	110
22.94	111
22.96	120
22.98	115
23	146
23.02	144
23.04	129
23.06	170
23.08	173
23.1	180
23.12	172
23.14	167
23.16	190
23.18	185
23.2	200
23.22	185
23.24	214
23.26	216
23.28	204
23.3	225
23.32	218
23.34	206
23.36	205
23.38	236
23.4	234
23.42	233
23.44	235
23.46	206
23.48	207
23.5	238
23.52	183
23.54	207
23.56	193
23.58	211
23.6	169
23.62	177
23.64	178
23.66	169
23.68	156
23.7	147
23.72	120
23.74	115
23.76	116
23.78	140
23.8	97
23.82	93
23.84	106
23.86	70
23.88	67
23.9	86
23.92	66
23.94	60
23.96	56
23.98	39
24	62
24.02	49
24.04	49
24.06	61
24.08	50
24.1	45
24.12	39
24.14	32
24.16	36
24.18	39
24.2	40
24.22	44
24.24	36
24.26	40
24.28	32
24.3	23
24.32	51
24.34	30
24.36	44
24.38	23
24.4	32
24.42	35
24.44	27
24.46	20
24.48	35
24.5	24
24.52	32
24.54	29
24.56	33
24.58	27
24.6	32
24.62	27
24.64	25
24.66	41
24.68	27
24.7	26
24.72	24
24.74	21
24.76	22
24.78	28
24.8	25
24.82	28
24.84	16
24.86	30
24.88	31
24.9	23
24.92	24
24.94	21
24.96	14
24.98	23
25	24
25.02	28
25.04	23
25.06	23
25.08	16
25.1	26
25.12	23
25.14	25
25.16	26
25.18	20
25.2	31
25.22	27
25.24	25
25.26	23
25.28	31
25.3	28
25.32	27
25.34	20
25.36	28
25.38	26
25.4	24
25.42	20
25.44	31
25.46	24
25.48	20
25.5	25
25.52	18
25.54	25
25.56	25
25.58	20
25.6	25
25.62	33
25.64	22
25.66	24
25.68	34
25.7	28
25.72	31
25.74	27
25.76	24
25.78	21
25.8	24
25.82	21
25.84	31
25.86	28
25.88	33
25.9	38
25.92	25
25.94	26
25.96	30
25.98	25
26	28
26.02	26
26.04	28
26.06	30
26.08	32
26.1	36
26.12	24
26.14	35
26.16	32
26.18	34
26.2	46
26.22	35
26.24	33
26.26	35
26.28	40
26.3	30
26.32	35
26.34	31
26.36	35
26.38	34
26.4	32
26.42	26
26.44	40
26.46	30
26.48	43
26.5	27
26.52	32
26.54	24
26.56	35
26.58	32
26.6	39
26.62	35
26.64	39
26.66	26
26.68	28
26.7	38
26.72	37
26.74	38
26.76	34
26.78	33
26.8	36
26.82	32
26.84	24
26.86	31
26.88	34
26.9	28
26.92	31
26.94	28
26.96	31
26.98	32
27	26
27.02	37
27.04	42
27.06	28
27.08	17
27.1	32
27.12	21
27.14	25
27.16	32
27.18	26
27.2	20
27.22	26
27.24	22
27.26	24
27.28	31
27.3	26
27.32	28
27.34	16
27.36	27
27.38	27
27.4	23
27.42	24
27.44	16
27.46	24
27.48	25
27.5	21
27.52	21
27.54	16
27.56	21
27.58	16
27.6	17
27.62	23
27.64	30
27.66	13
27.68	19
27.7	18
27.72	27
27.74	13
27.76	16
27.78	14
27.8	22
27.82	21
27.84	21
27.86	20
27.88	22
27.9	15
27.92	15
27.94	25
27.96	16
27.98	19
28	17
28.02	22
28.04	19
28.06	18
28.08	22
28.1	18
28.12	20
28.14	19
28.16	17
28.18	24
28.2	19
28.22	20
28.24	13
28.26	20
28.28	16
28.3	16
28.32	18
28.34	14
28.36	16
28.38	18
28.4	9
28.42	24
28.44	17
28.46	9
28.48	17
28.5	14
28.52	17
28.54	15
28.56	17
28.58	8
28.6	10
28.62	14
28.64	18
28.66	15
28.68	19
28.7	19
28.72	9
28.74	14
28.76	8
28.78	12
28.8	16
28.82	15
28.84	19
28.86	8
28.88	8
28.9	13
28.92	15
28.94	18
28.96	11
28.98	14
29	15
29.02	13
29.04	14
29.06	12
29.08	11
29.1	12
29.12	10
29.14	19
29.16	15
29.18	16
29.2	10
29.22	17
29.24	9
29.26	9
29.28	14
29.3	14
29.32	16
29.34	16
29.36	14
29.38	13
29.4	12
29.42	9
29.44	12
29.46	10
29.48	23
29.5	13
29.52	13
29.54	10
29.56	13
29.58	11
29.6	18
29.62	15
29.64	13
29.66	10
29.68	19
29.7	7
29.72	13
29.74	6
29.76	20
29.78	14
29.8	7
29.82	15
29.84	15
29.86	10
29.88	18
29.9	15
29.92	21
29.94	17
29.96	13
29.98	12
30	13
30.02	12
30.04	13
30.06	11
30.08	14
30.1	12
30.12	10
30.14	8
30.16	11
30.18	11
30.2	19
30.22	23
30.24	12
30.26	12
30.28	8
30.3	12
30.32	13
30.34	20
30.36	9
30.38	9
30.4	15
30.42	11
30.44	20
30.46	10
30.48	7
30.5	11
30.52	15
30.54	11
30.56	7
30.58	22
30.6	17
30.62	11
30.64	13
30.66	13
30.68	20
30.7	6
30.72	13
30.74	9
30.76	9
30.78	14
30.8	12
30.82	11
30.84	10
30.86	14
30.88	12
30.9	16
30.92	16
30.94	19
30.96	18
30.98	19
31	12
31.02	15
31.04	13
31.06	10
31.08	15
31.1	14
31.12	16
31.14	12
31.16	9
31.18	14
31.2	16
31.22	8
31.24	16
31.26	22
31.28	9
31.3	9
31.32	13
31.34	15
31.36	9
31.38	15
31.4	12
31.42	13
31.44	16
31.46	7
31.48	6
31.5	13
31.52	17
31.54	7
31.56	17
31.58	15
31.6	11
31.62	14
31.64	15
31.66	12
31.68	12
31.7	15
31.72	15
31.74	7
31.76	15
31.78	13
31.8	14
31.82	15
31.84	9
31.86	8
31.88	18
31.9	12
31.92	13
31.94	5
31.96	11
31.98	10
32	10
32.02	12
32.04	19
32.06	6
32.08	13
32.1	19
32.12	11
32.14	13
32.16	8
32.18	16
32.2	13
32.22	9
32.24	7
32.26	17
32.28	14
32.3	10
32.32	16
32.34	1
32.36	9
32.38	6
32.4	14
32.42	11
32.44	9
32.46	12
32.48	11
32.5	12
32.52	11
32.54	16
32.56	10
32.58	13
32.6	9
32.62	18
32.64	10
32.66	14
32.68	13
32.7	12
32.72	15
32.74	10
32.76	13
32.78	13
32.8	14
32.82	19
32.84	14
32.86	13
32.88	10
32.9	10
32.92	16
32.94	11
32.96	10
32.98	12
33	13
33.02	11
33.04	11
33.06	12
33.08	13
33.1	12
33.12	11
33.14	15
33.16	27
33.18	17
33.2	15
33.22	20
33.24	18
33.26	14
33.28	11
33.3	15
33.32	17
33.34	10
33.36	11
33.38	16
33.4	20
33.42	12
33.44	15
33.46	18
33.48	14
33.5	7
33.52	11
33.54	11
33.56	15
33.58	19
33.6	13
33.62	13
33.64	11
33.66	12
33.68	15
33.7	6
33.72	7
33.74	18
33.76	13
33.78	10
33.8	13
33.82	4
33.84	11
33.86	11
33.88	12
33.9	6
33.92	14
33.94	9
33.96	16
33.98	16
34	11
34.02	12
34.04	8
34.06	14
34.08	11
34.1	6
34.12	12
34.14	11
34.16	10
34.18	15
34.2	17
34.22	18
34.24	13
34.26	13
34.28	15
34.3	15
34.32	10
34.34	10
34.36	3
34.38	12
34.4	17
34.42	9
34.44	9
34.46	16
34.48	11
34.5	14
34.52	14
34.54	8
34.56	8
34.58	12
34.6	10
34.62	13
34.64	12
34.66	7
34.68	7
34.7	12
34.72	6
34.74	14
34.76	16
34.78	14
34.8	8
34.82	19
34.84	9
34.86	12
34.88	13
34.9	12
34.92	11
34.94	11
34.96	14
34.98	16
35	19
35.02	15
35.04	9
35.06	16
35.08	19
35.1	10
35.12	18
35.14	23
35.16	13
35.18	18
35.2	15
35.22	12
35.24	11
35.26	13
35.28	18
35.3	17
35.32	16
35.34	16
35.36	20
35.38	21
35.4	23
35.42	29
35.44	13
35.46	14
35.48	20
35.5	9
35.52	17
35.54	25
35.56	22
35.58	19
35.6	19
35.62	19
35.64	20
35.66	21
35.68	20
35.7	28
35.72	22
35.74	19
35.76	24
35.78	14
35.8	20
35.82	15
35.84	19
35.86	15
35.88	13
35.9	8
35.92	21
35.94	14
35.96	18
35.98	16
36	11
36.02	8
36.04	24
36.06	14
36.08	19
36.1	17
36.12	19
36.14	19
36.16	23
36.18	10
36.2	15
36.22	20
36.24	19
36.26	18
36.28	15
36.3	14
36.32	15
36.34	17
36.36	29
36.38	23
36.4	23
36.42	17
36.44	19
36.46	19
36.48	16
36.5	15
36.52	21
36.54	18
36.56	15
36.58	12
36.6	12
36.62	15
36.64	17
36.66	15
36.68	16
36.7	13
36.72	14
36.74	11
36.76	7
36.78	17
36.8	9
36.82	11
36.84	18
36.86	13
36.88	8
36.9	15
36.92	12
36.94	14
36.96	7
36.98	11
37	11
37.02	11
37.04	14
37.06	14
37.08	14
37.1	12
37.12	8
37.14	10
37.16	12
37.18	12
37.2	13
37.22	9
37.24	10
37.26	11
37.28	11
37.3	9
37.32	7
37.34	12
37.36	11
37.38	11
37.4	13
37.42	11
37.44	12
37.46	17
37.48	9
37.5	11
37.52	14
37.54	12
37.56	9
37.58	11
37.6	11
37.62	11
37.64	11
37.66	12
37.68	4
37.7	11
37.72	13
37.74	7
37.76	10
37.78	11
37.8	12
37.82	11
37.84	11
37.86	11
37.88	14
37.9	9
37.92	8
37.94	11
37.96	10
37.98	12
38	14
38.02	9
38.04	9
38.06	11
38.08	9
38.1	14
38.12	12
38.14	12
38.16	12
38.18	12
38.2	15
38.22	14
38.24	10
38.26	15
38.28	17
38.3	7
38.32	16
38.34	8
38.36	17
38.38	4
38.4	20
38.42	17
38.44	10
38.46	8
38.48	7
38.5	10
38.52	6
38.54	11
38.56	10
38.58	13
38.6	13
38.62	9
38.64	14
38.66	10
38.68	14
38.7	8
38.72	6
38.74	10
38.76	13
38.78	8
38.8	10
38.82	15
38.84	12
38.86	14
38.88	14
38.9	13
38.92	13
38.94	9
38.96	10
38.98	15
39	15
39.02	11
39.04	10
39.06	12
39.08	16
39.1	11
39.12	9
39.14	16
39.16	9
39.18	14
39.2	14
39.22	14
39.24	12
39.26	8
39.28	8
39.3	16
39.32	21
39.34	16
39.36	10
39.38	12
39.4	19
39.42	14
39.44	13
39.46	11
39.48	18
39.5	14
39.52	15
39.54	9
39.56	13
39.58	18
39.6	16
39.62	18
39.64	22
39.66	15
39.68	20
39.7	12
39.72	17
39.74	18
39.76	19
39.78	20
39.8	20
39.82	21
39.84	11
39.86	12
39.88	16
39.9	9
39.92	14
39.94	18
39.96	8
39.98	19
40	15
