# Supplementary material for: Development of Abiraterone Acetate Nanocrystal Tablets to Enhance Oral Bioavailability: Formulation Optimization, Characterization, In Vitro Dissolution and Pharmacokinetic Evaluation
Source: Pharmaceutics. 2022 May 26;14(6):1134. doi: 10.3390/pharmaceutics14061134 (PMC9228621; doi:10.3390/pharmaceutics14061134)
Supplement: Supplementary file 1 [file pharmaceutics-14-01134-s001.zip › pharmaceutics-1721084-supplementary/Supplementary/XRD/N20220510-LJ-3.UXD]

; D:\SZ\2022\2022.5y\N20220510-LJ-3.raw(Diffrac Plus V1.01 file) converted by XCH V1.0
_FILEVERSION=2
_SITE='China'
_USER='Administrator'
_SAMPLE_CHANGER_CODE=0
_ATTACHMENTS_CODE=0
_GONIOMETER_RADIUS=217.500000
_FIXED_DIVSLIT=0.600000
_FIXED_SAMPLESLIT=0.000000
_FIXED_DETSLIT=0.100000
_MONOCHROMATOR=0
; None
_THIN_FILM='N'
_BETA_FILTER='Y'
_FIXED_ANTISLIT=0.600000
_ANALYZER_CODE=0
; None
_DATEMEASURED='10-May-2022 14:10:46'
_WL_UNIT='A'
_WL1=1.540600
_WL2=1.544390
_WL3=1.392220
_WLRATIO=0.500000
_ANODE='Cu'
; (Data for Range number 1)
_DRIVE='COUPLED'
_STEPTIME=0.300000
_STEPSIZE=0.020000
_STEPMODE='C'
_START=3.000000
_THETA=1.500000
_2THETA=3.000000
_KHI=0.000000
_PHI=0.000000
_X=0.000000
_Y=0.000000
_Z=0.000000
_DIVERGENCE=0.000000
_ANTISCATTER=0.000000
_DETECTOR=1
; S.C.
_HV=651.000000
_GAIN=80.000000
_LLD=0.788000
_ULD=1.866000
_DETECTORSLIT='unkn'
_AUX1=0.000000
_AUX2=0.000000
_AUX3=0.000000
_TIMESTARTED=10.000000
_TEMP_RATE=-1.000000
_TEMP_DELAY=-1.000000
_KV=40
_MA=40
_RANGE_WL=1.540600
_3DPLANE=0
_2THETACOUNTS
         3.0000              11
         3.0200               6
         3.0400               8
         3.0600               7
         3.0800              12
         3.1000              14
         3.1200               8
         3.1400              11
         3.1600               4
         3.1800              11
         3.2000               8
         3.2200              13
         3.2400              11
         3.2600               4
         3.2800               5
         3.3000              11
         3.3200              11
         3.3400              10
         3.3600              12
         3.3800               9
         3.4000               6
         3.4200              15
         3.4400               9
         3.4600               5
         3.4800               9
         3.5000               5
         3.5200               8
         3.5400              12
         3.5600              10
         3.5800               8
         3.6000               8
         3.6200               9
         3.6400               9
         3.6600               6
         3.6800              12
         3.7000              11
         3.7200               9
         3.7400               8
         3.7600              10
         3.7800               9
         3.8000               4
         3.8200               9
         3.8400               8
         3.8600              12
         3.8800              13
         3.9000              13
         3.9200              12
         3.9400              16
         3.9600               9
         3.9800               6
         4.0000               6
         4.0200               8
         4.0400              12
         4.0600              12
         4.0800              10
         4.1000              11
         4.1200              11
         4.1400              10
         4.1600              12
         4.1800               9
         4.2000               9
         4.2200               9
         4.2400              10
         4.2600              13
         4.2800               8
         4.3000               7
         4.3200              12
         4.3400              11
         4.3600              11
         4.3800              14
         4.4000              10
         4.4200              12
         4.4400              10
         4.4600              10
         4.4800              10
         4.5000              13
         4.5200              14
         4.5400              14
         4.5600               7
         4.5800               8
         4.6000               4
         4.6200              10
         4.6400               7
         4.6600               8
         4.6800               5
         4.7000              11
         4.7200              12
         4.7400               8
         4.7600               7
         4.7800              13
         4.8000              11
         4.8200              11
         4.8400              12
         4.8600              14
         4.8800              16
         4.9000               9
         4.9200              14
         4.9400               8
         4.9600               9
         4.9800              14
         5.0000              14
         5.0200              11
         5.0400              10
         5.0600               9
         5.0800              16
         5.1000              12
         5.1200               8
         5.1400              10
         5.1600               8
         5.1800              13
         5.2000               7
         5.2200              12
         5.2400              16
         5.2600              18
         5.2800              20
         5.3000              14
         5.3200              14
         5.3400              21
         5.3600              15
         5.3800              13
         5.4000               6
         5.4200              14
         5.4400              11
         5.4600              11
         5.4800              12
         5.5000              10
         5.5200              11
         5.5400              12
         5.5600               7
         5.5800               9
         5.6000              13
         5.6200              13
         5.6400               7
         5.6600              11
         5.6800              12
         5.7000               8
         5.7200              10
         5.7400              12
         5.7600               6
         5.7800              14
         5.8000               5
         5.8200               9
         5.8400               8
         5.8600              10
         5.8800              13
         5.9000               5
         5.9200              13
         5.9400              17
         5.9600              16
         5.9800               9
         6.0000              17
         6.0200              13
         6.0400              15
         6.0600               8
         6.0800              12
         6.1000              12
         6.1200               9
         6.1400               8
         6.1600               9
         6.1800              10
         6.2000              15
         6.2200              16
         6.2400              14
         6.2600               8
         6.2800              12
         6.3000              15
         6.3200               4
         6.3400              14
         6.3600              17
         6.3800              11
         6.4000              16
         6.4200              12
         6.4400               7
         6.4600               4
         6.4800              12
         6.5000              12
         6.5200              12
         6.5400              10
         6.5600               9
         6.5800               9
         6.6000              13
         6.6200               4
         6.6400              17
         6.6600              13
         6.6800              10
         6.7000               7
         6.7200              16
         6.7400              10
         6.7600              13
         6.7800              15
         6.8000              11
         6.8200               5
         6.8400               6
         6.8600              10
         6.8800              16
         6.9000              14
         6.9200              13
         6.9400              14
         6.9600               8
         6.9800              11
         7.0000              10
         7.0200              16
         7.0400              11
         7.0600               9
         7.0800              11
         7.1000              11
         7.1200               7
         7.1400               8
         7.1600              14
         7.1800              14
         7.2000              13
         7.2200              14
         7.2400              14
         7.2600              11
         7.2800              12
         7.3000              13
         7.3200               3
         7.3400              10
         7.3600              12
         7.3800              10
         7.4000               7
         7.4200              16
         7.4400              16
         7.4600              16
         7.4800              12
         7.5000              13
         7.5200              17
         7.5400              19
         7.5600              15
         7.5800              11
         7.6000              10
         7.6200              11
         7.6400               9
         7.6600              17
         7.6800              10
         7.7000               9
         7.7200              10
         7.7400               9
         7.7600               8
         7.7800              12
         7.8000              16
         7.8200              15
         7.8400              10
         7.8600              14
         7.8800               9
         7.9000              14
         7.9200               9
         7.9400               6
         7.9600              15
         7.9800              12
         8.0000              20
         8.0200              13
         8.0400              13
         8.0600              10
         8.0800               8
         8.1000              13
         8.1200              16
         8.1400              11
         8.1600              17
         8.1800              14
         8.2000              15
         8.2200              15
         8.2400              14
         8.2600              19
         8.2800              18
         8.3000              24
         8.3200              17
         8.3400              24
         8.3600              24
         8.3800              31
         8.4000              33
         8.4200              40
         8.4400              57
         8.4600              65
         8.4800              37
         8.5000              21
         8.5200               5
         8.5400               9
         8.5600              15
         8.5800              13
         8.6000              10
         8.6200              20
         8.6400              11
         8.6600              13
         8.6800               9
         8.7000              11
         8.7200              16
         8.7400              10
         8.7600              14
         8.7800              12
         8.8000              11
         8.8200               8
         8.8400               9
         8.8600               9
         8.8800               6
         8.9000               8
         8.9200               7
         8.9400              10
         8.9600               8
         8.9800               7
         9.0000              10
         9.0200              11
         9.0400              13
         9.0600               8
         9.0800               8
         9.1000              18
         9.1200               9
         9.1400              10
         9.1600              12
         9.1800              10
         9.2000               9
         9.2200               8
         9.2400              11
         9.2600              10
         9.2800               9
         9.3000               9
         9.3200              12
         9.3400               9
         9.3600               7
         9.3800              12
         9.4000              12
         9.4200               6
         9.4400               9
         9.4600               5
         9.4800               9
         9.5000              12
         9.5200              10
         9.5400              11
         9.5600               8
         9.5800               9
         9.6000              14
         9.6200              13
         9.6400               9
         9.6600               8
         9.6800               5
         9.7000              10
         9.7200               7
         9.7400              11
         9.7600              11
         9.7800              13
         9.8000               7
         9.8200               9
         9.8400              10
         9.8600              10
         9.8800              11
         9.9000              19
         9.9200               8
         9.9400              11
         9.9600              18
         9.9800              13
        10.0000              12
        10.0200               9
        10.0400               4
        10.0600               9
        10.0800              14
        10.1000              13
        10.1200              12
        10.1400              17
        10.1600              12
        10.1800              14
        10.2000              18
        10.2200              20
        10.2400              22
        10.2600              17
        10.2800              22
        10.3000              25
        10.3200              26
        10.3400              22
        10.3600              30
        10.3800              20
        10.4000              29
        10.4200              42
        10.4400              40
        10.4600              45
        10.4800              58
        10.5000              98
        10.5200             118
        10.5400             167
        10.5600             165
        10.5800             152
        10.6000             109
        10.6200              79
        10.6400              28
        10.6600              22
        10.6800              32
        10.7000              30
        10.7200              16
        10.7400              13
        10.7600              18
        10.7800              12
        10.8000              18
        10.8200              16
        10.8400              14
        10.8600               5
        10.8800              12
        10.9000              13
        10.9200              12
        10.9400              12
        10.9600              15
        10.9800              11
        11.0000              10
        11.0200              22
        11.0400              18
        11.0600               7
        11.0800              13
        11.1000              17
        11.1200              12
        11.1400               5
        11.1600              13
        11.1800               7
        11.2000               7
        11.2200               9
        11.2400              11
        11.2600              13
        11.2800              16
        11.3000              16
        11.3200              14
        11.3400              16
        11.3600              16
        11.3800              16
        11.4000              15
        11.4200              21
        11.4400              18
        11.4600              15
        11.4800              21
        11.5000              25
        11.5200              25
        11.5400              26
        11.5600              29
        11.5800              30
        11.6000              40
        11.6200              41
        11.6400              58
        11.6600              58
        11.6800              74
        11.7000              61
        11.7200              62
        11.7400             113
        11.7600             193
        11.7800             306
        11.8000             582
        11.8200             720
        11.8400             610
        11.8600             349
        11.8800             136
        11.9000              70
        11.9200              51
        11.9400              49
        11.9600              61
        11.9800              67
        12.0000              76
        12.0200              73
        12.0400              37
        12.0600              33
        12.0800              23
        12.1000              26
        12.1200              14
        12.1400               6
        12.1600              14
        12.1800              26
        12.2000              11
        12.2200              12
        12.2400              15
        12.2600              15
        12.2800              14
        12.3000              18
        12.3200              13
        12.3400              18
        12.3600              19
        12.3800              12
        12.4000              20
        12.4200              17
        12.4400              16
        12.4600              13
        12.4800              15
        12.5000              17
        12.5200              25
        12.5400              23
        12.5600              18
        12.5800              16
        12.6000              19
        12.6200              13
        12.6400              16
        12.6600              16
        12.6800              23
        12.7000              40
        12.7200              71
        12.7400             118
        12.7600             164
        12.7800             215
        12.8000             173
        12.8200             109
        12.8400              48
        12.8600              31
        12.8800              26
        12.9000              20
        12.9200              26
        12.9400              26
        12.9600              29
        12.9800              39
        13.0000              43
        13.0200              48
        13.0400              57
        13.0600              55
        13.0800              47
        13.1000              35
        13.1200              37
        13.1400              26
        13.1600              55
        13.1800              75
        13.2000              98
        13.2200              98
        13.2400             108
        13.2600              91
        13.2800              74
        13.3000              71
        13.3200              47
        13.3400              28
        13.3600              16
        13.3800              17
        13.4000              11
        13.4200              17
        13.4400              16
        13.4600              19
        13.4800              31
        13.5000              24
        13.5200              18
        13.5400              20
        13.5600              12
        13.5800              19
        13.6000              13
        13.6200              20
        13.6400              25
        13.6600              13
        13.6800              13
        13.7000              13
        13.7200               4
        13.7400              14
        13.7600              19
        13.7800              24
        13.8000              18
        13.8200              14
        13.8400              22
        13.8600              14
        13.8800              16
        13.9000              20
        13.9200              16
        13.9400              13
        13.9600              13
        13.9800              16
        14.0000              16
        14.0200              14
        14.0400              11
        14.0600              14
        14.0800              18
        14.1000              10
        14.1200              16
        14.1400              16
        14.1600              16
        14.1800              13
        14.2000              12
        14.2200              24
        14.2400              15
        14.2600              26
        14.2800              19
        14.3000              10
        14.3200              23
        14.3400              16
        14.3600              24
        14.3800              26
        14.4000              22
        14.4200              28
        14.4400              27
        14.4600              26
        14.4800              38
        14.5000              36
        14.5200              43
        14.5400              51
        14.5600              38
        14.5800              39
        14.6000              63
        14.6200              54
        14.6400              68
        14.6600              80
        14.6800             125
        14.7000             151
        14.7200             174
        14.7400             147
        14.7600              97
        14.7800              67
        14.8000              48
        14.8200              18
        14.8400              21
        14.8600              19
        14.8800              28
        14.9000              17
        14.9200              20
        14.9400              20
        14.9600              33
        14.9800              19
        15.0000              23
        15.0200              17
        15.0400              33
        15.0600              30
        15.0800              21
        15.1000              22
        15.1200              31
        15.1400              15
        15.1600              42
        15.1800              26
        15.2000              22
        15.2200              13
        15.2400              18
        15.2600              19
        15.2800              21
        15.3000              11
        15.3200              17
        15.3400              24
        15.3600              20
        15.3800              21
        15.4000              19
        15.4200              19
        15.4400              20
        15.4600              23
        15.4800              32
        15.5000              38
        15.5200              56
        15.5400              84
        15.5600             142
        15.5800             156
        15.6000             141
        15.6200             144
        15.6400              94
        15.6600              49
        15.6800              32
        15.7000              33
        15.7200              27
        15.7400              30
        15.7600              35
        15.7800              41
        15.8000              19
        15.8200              22
        15.8400              15
        15.8600              14
        15.8800              17
        15.9000              14
        15.9200              26
        15.9400              16
        15.9600              15
        15.9800              16
        16.0000              13
        16.0200              18
        16.0400              25
        16.0600              15
        16.0800              16
        16.1000              13
        16.1200              16
        16.1400              22
        16.1600              17
        16.1800              21
        16.2000              19
        16.2200              19
        16.2400              15
        16.2600              22
        16.2800              11
        16.3000              18
        16.3200              17
        16.3400              18
        16.3600              20
        16.3800              25
        16.4000              22
        16.4200              14
        16.4400              23
        16.4600              19
        16.4800              17
        16.5000              21
        16.5200              20
        16.5400              16
        16.5600              20
        16.5800              20
        16.6000              21
        16.6200              20
        16.6400              34
        16.6600              49
        16.6800              90
        16.7000             136
        16.7200             233
        16.7400             298
        16.7600             325
        16.7800             246
        16.8000             202
        16.8200             135
        16.8400              57
        16.8600              50
        16.8800              35
        16.9000              29
        16.9200              27
        16.9400              28
        16.9600              26
        16.9800              23
        17.0000              21
        17.0200              20
        17.0400              31
        17.0600              25
        17.0800              18
        17.1000              11
        17.1200              24
        17.1400              15
        17.1600              12
        17.1800              15
        17.2000              13
        17.2200              14
        17.2400              17
        17.2600              11
        17.2800              11
        17.3000              17
        17.3200               9
        17.3400              16
        17.3600              17
        17.3800              15
        17.4000              14
        17.4200              17
        17.4400               9
        17.4600               4
        17.4800              14
        17.5000              15
        17.5200              13
        17.5400              15
        17.5600               9
        17.5800              13
        17.6000              14
        17.6200               8
        17.6400              12
        17.6600              13
        17.6800              15
        17.7000              12
        17.7200               6
        17.7400              10
        17.7600              18
        17.7800              21
        17.8000              28
        17.8200              24
        17.8400              34
        17.8600              14
        17.8800              16
        17.9000              21
        17.9200              14
        17.9400              16
        17.9600              10
        17.9800              13
        18.0000              12
        18.0200              10
        18.0400              14
        18.0600              22
        18.0800              17
        18.1000              18
        18.1200              20
        18.1400              14
        18.1600              23
        18.1800              26
        18.2000              24
        18.2200              17
        18.2400              18
        18.2600              19
        18.2800              24
        18.3000              31
        18.3200              29
        18.3400              25
        18.3600              20
        18.3800              27
        18.4000              29
        18.4200              22
        18.4400              22
        18.4600              26
        18.4800              27
        18.5000              40
        18.5200              35
        18.5400              47
        18.5600              38
        18.5800              42
        18.6000              64
        18.6200              82
        18.6400              64
        18.6600              60
        18.6800              92
        18.7000             105
        18.7200             122
        18.7400             127
        18.7600             129
        18.7800             213
        18.8000             288
        18.8200             560
        18.8400             979
        18.8600            1152
        18.8800             913
        18.9000             743
        18.9200             462
        18.9400             232
        18.9600              93
        18.9800              65
        19.0000              48
        19.0200              36
        19.0400              52
        19.0600              49
        19.0800              43
        19.1000              34
        19.1200              26
        19.1400              40
        19.1600              27
        19.1800              33
        19.2000              36
        19.2200              38
        19.2400              25
        19.2600              26
        19.2800              22
        19.3000              20
        19.3200              18
        19.3400              20
        19.3600              17
        19.3800              17
        19.4000              22
        19.4200              18
        19.4400              23
        19.4600              25
        19.4800              39
        19.5000              52
        19.5200              41
        19.5400              49
        19.5600              56
        19.5800              49
        19.6000              68
        19.6200             107
        19.6400             208
        19.6600             269
        19.6800             343
        19.7000             448
        19.7200             506
        19.7400             412
        19.7600             304
        19.7800             218
        19.8000             151
        19.8200              63
        19.8400              60
        19.8600              34
        19.8800              34
        19.9000              38
        19.9200              32
        19.9400              31
        19.9600              18
        19.9800              26
        20.0000              17
        20.0200              27
        20.0400              18
        20.0600              18
        20.0800              16
        20.1000              17
        20.1200               9
        20.1400              19
        20.1600              24
        20.1800              24
        20.2000              20
        20.2200              28
        20.2400              23
        20.2600              29
        20.2800              25
        20.3000              27
        20.3200              30
        20.3400              34
        20.3600              41
        20.3800              42
        20.4000              52
        20.4200              45
        20.4400              48
        20.4600              44
        20.4800              43
        20.5000              38
        20.5200              44
        20.5400              77
        20.5600              86
        20.5800              62
        20.6000              40
        20.6200              45
        20.6400              34
        20.6600              16
        20.6800              15
        20.7000              24
        20.7200              17
        20.7400              12
        20.7600              18
        20.7800              20
        20.8000              19
        20.8200              20
        20.8400              25
        20.8600              21
        20.8800              32
        20.9000              42
        20.9200              34
        20.9400              32
        20.9600              33
        20.9800              35
        21.0000              39
        21.0200              47
        21.0400              59
        21.0600              99
        21.0800              66
        21.1000             103
        21.1200             100
        21.1400              97
        21.1600              88
        21.1800              72
        21.2000              68
        21.2200              68
        21.2400              56
        21.2600              53
        21.2800              51
        21.3000              35
        21.3200              24
        21.3400              19
        21.3600              25
        21.3800              12
        21.4000              12
        21.4200              13
        21.4400              18
        21.4600              20
        21.4800               8
        21.5000              30
        21.5200              20
        21.5400              24
        21.5600              22
        21.5800              23
        21.6000              19
        21.6200              16
        21.6400              26
        21.6600              19
        21.6800              21
        21.7000              20
        21.7200              25
        21.7400              27
        21.7600              37
        21.7800              36
        21.8000              40
        21.8200              31
        21.8400              21
        21.8600              24
        21.8800              14
        21.9000              13
        21.9200              19
        21.9400              19
        21.9600               7
        21.9800              15
        22.0000              13
        22.0200              15
        22.0400              16
        22.0600              10
        22.0800              11
        22.1000              11
        22.1200              16
        22.1400              17
        22.1600               9
        22.1800              11
        22.2000              13
        22.2200              17
        22.2400              14
        22.2600              19
        22.2800              14
        22.3000              15
        22.3200              11
        22.3400              18
        22.3600              13
        22.3800              17
        22.4000              23
        22.4200              17
        22.4400              25
        22.4600              20
        22.4800              23
        22.5000              25
        22.5200              24
        22.5400              25
        22.5600              32
        22.5800              46
        22.6000              72
        22.6200              58
        22.6400              59
        22.6600              45
        22.6800              42
        22.7000              40
        22.7200              44
        22.7400              33
        22.7600              19
        22.7800              24
        22.8000              23
        22.8200              21
        22.8400              24
        22.8600              22
        22.8800              15
        22.9000              10
        22.9200              18
        22.9400              16
        22.9600              17
        22.9800              14
        23.0000              17
        23.0200              20
        23.0400              20
        23.0600              20
        23.0800              13
        23.1000              15
        23.1200              44
        23.1400              41
        23.1600              45
        23.1800              63
        23.2000              66
        23.2200              83
        23.2400              75
        23.2600              99
        23.2800             104
        23.3000              98
        23.3200             108
        23.3400             141
        23.3600             151
        23.3800             154
        23.4000             202
        23.4200             279
        23.4400             381
        23.4600             515
        23.4800             544
        23.5000             559
        23.5200             511
        23.5400             421
        23.5600             273
        23.5800             212
        23.6000             137
        23.6200              84
        23.6400              77
        23.6600              56
        23.6800              38
        23.7000              46
        23.7200              26
        23.7400              29
        23.7600              23
        23.7800              20
        23.8000              19
        23.8200              18
        23.8400              18
        23.8600              21
        23.8800              17
        23.9000              15
        23.9200              17
        23.9400              16
        23.9600              11
        23.9800              16
        24.0000              19
        24.0200              18
        24.0400              16
        24.0600              17
        24.0800              18
        24.1000              22
        24.1200              24
        24.1400              20
        24.1600              17
        24.1800              16
        24.2000              11
        24.2200              12
        24.2400              12
        24.2600              19
        24.2800              19
        24.3000              18
        24.3200              18
        24.3400              19
        24.3600              14
        24.3800              19
        24.4000              13
        24.4200              16
        24.4400              17
        24.4600              16
        24.4800              13
        24.5000              11
        24.5200              11
        24.5400              18
        24.5600              10
        24.5800              22
        24.6000              11
        24.6200              16
        24.6400              24
        24.6600              22
        24.6800              25
        24.7000              22
        24.7200              35
        24.7400              24
        24.7600              36
        24.7800              45
        24.8000              56
        24.8200              72
        24.8400             145
        24.8600             334
        24.8800             174
        24.9000              96
        24.9200             184
        24.9400             109
        24.9600              61
        24.9800              29
        25.0000              32
        25.0200              29
        25.0400              20
        25.0600              28
        25.0800              31
        25.1000              24
        25.1200              34
        25.1400              84
        25.1600             227
        25.1800             379
        25.2000             352
        25.2200             309
        25.2400             220
        25.2600             225
        25.2800             154
        25.3000              88
        25.3200              61
        25.3400              29
        25.3600              30
        25.3800              28
        25.4000              24
        25.4200              15
        25.4400              15
        25.4600              11
        25.4800              16
        25.5000               7
        25.5200              15
        25.5400              14
        25.5600              19
        25.5800               6
        25.6000              23
        25.6200              15
        25.6400              16
        25.6600              17
        25.6800              25
        25.7000              28
        25.7200              27
        25.7400              20
        25.7600              25
        25.7800              28
        25.8000              26
        25.8200              22
        25.8400              26
        25.8600              22
        25.8800              28
        25.9000              36
        25.9200              46
        25.9400              40
        25.9600              46
        25.9800              32
        26.0000              34
        26.0200              25
        26.0400              29
        26.0600              28
        26.0800              18
        26.1000              15
        26.1200              10
        26.1400              21
        26.1600              23
        26.1800              13
        26.2000              12
        26.2200              15
        26.2400              18
        26.2600              18
        26.2800              23
        26.3000              24
        26.3200              33
        26.3400              37
        26.3600              32
        26.3800              22
        26.4000              35
        26.4200              38
        26.4400              17
        26.4600              13
        26.4800              22
        26.5000              19
        26.5200              11
        26.5400              21
        26.5600              19
        26.5800              17
        26.6000              27
        26.6200              31
        26.6400              31
        26.6600              25
        26.6800              23
        26.7000              23
        26.7200              16
        26.7400               9
        26.7600              17
        26.7800              16
        26.8000              12
        26.8200              14
        26.8400              13
        26.8600              14
        26.8800              16
        26.9000              11
        26.9200              12
        26.9400              15
        26.9600              12
        26.9800               9
        27.0000              14
        27.0200              14
        27.0400              12
        27.0600               8
        27.0800              14
        27.1000              14
        27.1200              10
        27.1400               5
        27.1600              10
        27.1800              11
        27.2000              14
        27.2200              13
        27.2400              13
        27.2600               8
        27.2800              11
        27.3000              14
        27.3200               6
        27.3400              11
        27.3600              17
        27.3800              11
        27.4000              17
        27.4200              17
        27.4400              12
        27.4600              16
        27.4800              11
        27.5000               7
        27.5200               9
        27.5400              13
        27.5600              15
        27.5800               8
        27.6000              10
        27.6200               7
        27.6400              10
        27.6600              10
        27.6800              12
        27.7000              10
        27.7200               6
        27.7400               8
        27.7600              11
        27.7800               4
        27.8000              13
        27.8200              11
        27.8400               9
        27.8600               5
        27.8800              13
        27.9000              11
        27.9200               5
        27.9400              16
        27.9600              13
        27.9800              13
        28.0000               9
        28.0200              17
        28.0400              17
        28.0600              14
        28.0800              22
        28.1000              19
        28.1200              24
        28.1400              27
        28.1600              22
        28.1800              29
        28.2000              25
        28.2200              37
        28.2400              47
        28.2600              31
        28.2800              35
        28.3000              36
        28.3200              63
        28.3400              87
        28.3600              88
        28.3800              72
        28.4000              85
        28.4200              76
        28.4400              63
        28.4600              64
        28.4800              37
        28.5000              30
        28.5200              25
        28.5400              17
        28.5600              21
        28.5800              11
        28.6000              11
        28.6200               8
        28.6400              10
        28.6600              12
        28.6800              13
        28.7000              12
        28.7200              10
        28.7400              12
        28.7600              15
        28.7800              11
        28.8000              11
        28.8200               8
        28.8400              11
        28.8600               9
        28.8800              14
        28.9000              12
        28.9200              10
        28.9400               8
        28.9600               4
        28.9800              14
        29.0000               9
        29.0200               5
        29.0400               8
        29.0600              11
        29.0800               8
        29.1000              12
        29.1200              13
        29.1400              13
        29.1600              13
        29.1800              14
        29.2000              16
        29.2200              14
        29.2400              17
        29.2600              12
        29.2800              18
        29.3000              21
        29.3200              24
        29.3400              24
        29.3600              27
        29.3800              43
        29.4000              30
        29.4200              45
        29.4400              24
        29.4600              34
        29.4800              47
        29.5000              44
        29.5200              61
        29.5400              71
        29.5600              70
        29.5800              61
        29.6000              55
        29.6200              50
        29.6400              51
        29.6600              28
        29.6800              29
        29.7000              27
        29.7200              19
        29.7400               9
        29.7600              13
        29.7800              10
        29.8000               8
        29.8200              16
        29.8400              10
        29.8600              13
        29.8800               6
        29.9000               9
        29.9200              12
        29.9400               8
        29.9600              13
        29.9800               7
        30.0000              11
        30.0200              17
        30.0400              14
        30.0600              10
        30.0800               9
        30.1000              11
        30.1200               7
        30.1400               9
        30.1600               8
        30.1800              13
        30.2000              10
        30.2200              12
        30.2400              18
        30.2600              14
        30.2800              11
        30.3000              12
        30.3200               9
        30.3400              14
        30.3600               9
        30.3800              11
        30.4000              12
        30.4200              13
        30.4400              14
        30.4600              10
        30.4800               8
        30.5000              14
        30.5200              18
        30.5400              13
        30.5600              20
        30.5800              12
        30.6000              14
        30.6200              19
        30.6400               9
        30.6600               8
        30.6800              14
        30.7000              10
        30.7200              14
        30.7400              14
        30.7600              15
        30.7800              11
        30.8000              11
        30.8200              10
        30.8400              20
        30.8600              17
        30.8800              17
        30.9000              22
        30.9200              14
        30.9400              22
        30.9600              28
        30.9800              20
        31.0000              27
        31.0200              29
        31.0400              35
        31.0600              63
        31.0800              80
        31.1000             100
        31.1200             122
        31.1400             139
        31.1600             165
        31.1800             133
        31.2000             105
        31.2200              87
        31.2400              93
        31.2600              97
        31.2800             130
        31.3000             311
        31.3200             416
        31.3400             424
        31.3600             342
        31.3800             336
        31.4000             290
        31.4200             258
        31.4400             152
        31.4600             116
        31.4800              85
        31.5000              57
        31.5200              53
        31.5400              34
        31.5600              30
        31.5800              33
        31.6000              29
        31.6200              23
        31.6400              21
        31.6600              19
        31.6800              21
        31.7000              21
        31.7200              32
        31.7400              46
        31.7600              50
        31.7800              76
        31.8000              84
        31.8200              88
        31.8400             102
        31.8600              94
        31.8800              70
        31.9000              66
        31.9200              83
        31.9400              82
        31.9600              75
        31.9800              56
        32.0000              61
        32.0200              50
        32.0400              38
        32.0600              35
        32.0800              23
        32.1000              20
        32.1200               9
        32.1400              18
        32.1600              18
        32.1800              17
        32.2000              21
        32.2200              12
        32.2400              15
        32.2600              18
        32.2800              14
        32.3000              21
        32.3200              14
        32.3400              28
        32.3600              25
        32.3800              15
        32.4000              11
        32.4200              22
        32.4400              13
        32.4600              15
        32.4800              17
        32.5000              15
        32.5200               9
        32.5400              14
        32.5600              18
        32.5800              25
        32.6000              27
        32.6200              38
        32.6400              47
        32.6600              42
        32.6800              61
        32.7000              41
        32.7200              66
        32.7400              27
        32.7600              44
        32.7800              26
        32.8000              19
        32.8200              23
        32.8400              13
        32.8600              17
        32.8800              13
        32.9000              11
        32.9200              17
        32.9400              14
        32.9600              11
        32.9800              11
        33.0000               6
        33.0200              11
        33.0400              18
        33.0600              15
        33.0800              19
        33.1000              10
        33.1200               5
        33.1400              11
        33.1600              13
        33.1800              14
        33.2000              20
        33.2200              17
        33.2400              18
        33.2600              20
        33.2800              20
        33.3000              14
        33.3200              35
        33.3400              30
        33.3600              36
        33.3800              23
        33.4000              31
        33.4200              33
        33.4400              41
        33.4600              33
        33.4800              37
        33.5000              39
        33.5200              56
        33.5400              38
        33.5600              45
        33.5800              63
        33.6000              72
        33.6200              66
        33.6400              76
        33.6600             110
        33.6800              88
        33.7000              84
        33.7200              72
        33.7400              58
        33.7600              47
        33.7800              38
        33.8000              34
        33.8200              26
        33.8400              13
        33.8600              16
        33.8800              23
        33.9000              15
        33.9200              11
        33.9400              20
        33.9600              12
        33.9800              13
        34.0000              11
        34.0200              11
        34.0400               8
        34.0600              10
        34.0800              10
        34.1000               8
        34.1200              10
        34.1400              16
        34.1600              16
        34.1800              10
        34.2000              16
        34.2200              14
        34.2400              14
        34.2600              18
        34.2800              13
        34.3000              18
        34.3200              12
        34.3400              15
        34.3600              12
        34.3800               9
        34.4000              12
        34.4200              15
        34.4400              16
        34.4600               9
        34.4800               6
        34.5000              11
        34.5200              16
        34.5400              12
        34.5600              10
        34.5800              13
        34.6000              11
        34.6200              19
        34.6400              13
        34.6600              13
        34.6800              10
        34.7000              11
        34.7200              10
        34.7400               4
        34.7600              11
        34.7800              10
        34.8000              18
        34.8200              10
        34.8400               6
        34.8600              18
        34.8800               8
        34.9000              10
        34.9200               7
        34.9400              15
        34.9600              14
        34.9800              11
        35.0000               6
        35.0200               9
        35.0400              10
        35.0600              13
        35.0800              14
        35.1000               7
        35.1200              13
        35.1400              10
        35.1600              15
        35.1800              21
        35.2000              20
        35.2200              19
        35.2400              11
        35.2600              15
        35.2800              16
        35.3000              11
        35.3200              14
        35.3400              14
        35.3600              13
        35.3800              12
        35.4000               9
        35.4200               7
        35.4400              10
        35.4600               7
        35.4800              13
        35.5000              22
        35.5200              33
        35.5400              29
        35.5600              35
        35.5800              33
        35.6000              21
        35.6200              23
        35.6400              29
        35.6600              30
        35.6800              25
        35.7000              38
        35.7200              25
        35.7400              26
        35.7600              25
        35.7800              28
        35.8000              17
        35.8200              21
        35.8400              16
        35.8600              15
        35.8800              18
        35.9000              25
        35.9200              22
        35.9400              21
        35.9600              18
        35.9800              28
        36.0000              24
        36.0200              25
        36.0400              23
        36.0600              18
        36.0800              17
        36.1000              13
        36.1200              17
        36.1400               6
        36.1600               7
        36.1800               8
        36.2000              11
        36.2200               9
        36.2400              13
        36.2600               8
        36.2800              14
        36.3000              11
        36.3200              12
        36.3400              11
        36.3600               8
        36.3800               8
        36.4000              10
        36.4200              13
        36.4400              10
        36.4600              14
        36.4800               8
        36.5000              12
        36.5200              15
        36.5400               8
        36.5600              13
        36.5800              10
        36.6000              11
        36.6200              15
        36.6400               9
        36.6600              13
        36.6800              13
        36.7000               7
        36.7200              10
        36.7400              18
        36.7600              12
        36.7800              12
        36.8000              11
        36.8200               8
        36.8400              10
        36.8600               6
        36.8800               6
        36.9000               3
        36.9200               8
        36.9400               9
        36.9600               9
        36.9800               6
        37.0000               8
        37.0200              11
        37.0400              10
        37.0600               8
        37.0800               9
        37.1000               9
        37.1200               3
        37.1400               6
        37.1600               7
        37.1800               9
        37.2000               9
        37.2200              17
        37.2400              16
        37.2600              15
        37.2800              24
        37.3000              11
        37.3200              27
        37.3400              19
        37.3600              22
        37.3800              16
        37.4000              30
        37.4200              25
        37.4400              26
        37.4600              15
        37.4800              19
        37.5000              19
        37.5200              14
        37.5400              18
        37.5600              15
        37.5800               9
        37.6000              10
        37.6200              12
        37.6400               8
        37.6600               8
        37.6800              10
        37.7000              11
        37.7200              10
        37.7400               8
        37.7600              12
        37.7800              15
        37.8000               8
        37.8200              14
        37.8400              12
        37.8600              11
        37.8800               8
        37.9000               9
        37.9200               9
        37.9400               8
        37.9600               7
        37.9800              11
        38.0000              11
        38.0200              16
        38.0400               6
        38.0600              13
        38.0800               9
        38.1000              10
        38.1200               9
        38.1400              11
        38.1600              19
        38.1800              11
        38.2000              14
        38.2200               8
        38.2400               8
        38.2600              18
        38.2800              18
        38.3000              13
        38.3200              16
        38.3400              12
        38.3600              27
        38.3800              24
        38.4000              21
        38.4200              22
        38.4400              24
        38.4600              19
        38.4800              25
        38.5000              39
        38.5200              35
        38.5400              43
        38.5600              34
        38.5800              56
        38.6000              45
        38.6200              43
        38.6400              56
        38.6600              77
        38.6800              69
        38.7000              93
        38.7200              81
        38.7400              80
        38.7600              80
        38.7800             101
        38.8000              96
        38.8200              68
        38.8400              36
        38.8600              48
        38.8800              61
        38.9000              47
        38.9200              37
        38.9400              18
        38.9600              27
        38.9800              15
        39.0000              25
        39.0200              25
        39.0400              15
        39.0600              13
        39.0800              10
        39.1000              19
        39.1200               8
        39.1400              14
        39.1600              10
        39.1800              11
        39.2000              11
        39.2200               9
        39.2400               6
        39.2600               9
        39.2800               6
        39.3000               9
        39.3200               5
        39.3400               7
        39.3600               8
        39.3800               6
        39.4000              12
        39.4200               8
        39.4400              10
        39.4600               7
        39.4800              10
        39.5000               6
        39.5200               4
        39.5400               8
        39.5600              16
        39.5800               9
        39.6000               9
        39.6200               9
        39.6400              10
        39.6600              11
        39.6800              10
        39.7000              15
        39.7200              17
        39.7400              13
        39.7600              15
        39.7800              21
        39.8000              30
        39.8200              56
        39.8400              58
        39.8600              88
        39.8800              73
        39.9000              65
        39.9200              59
        39.9400              91
        39.9600             135
        39.9800             190
        40.0000             210
