# Supplementary material for: Development of Abiraterone Acetate Nanocrystal Tablets to Enhance Oral Bioavailability: Formulation Optimization, Characterization, In Vitro Dissolution and Pharmacokinetic Evaluation
Source: Pharmaceutics. 2022 May 26;14(6):1134. doi: 10.3390/pharmaceutics14061134 (PMC9228621; doi:10.3390/pharmaceutics14061134)
Supplement: Supplementary file 1 [file pharmaceutics-14-01134-s001.zip › pharmaceutics-1721084-supplementary/Supplementary/XRD/N20220510-LJ-3.xls]

## Sheet: Sheet3
						X射线衍射测试报告
D8 Advance X-ray Diffractometer			Sample:	LJ-3				No.:	File Name:	N20220510-LJ-3
Anode	Wavelength 1	Wavelength 2	Generator	Generator	Step	StepTime	Start Angle	End Angle	Slit	Date
Cu	1.5406A°	1.54443A°	40 KV	40 mA	0.02°	0.30s	3.00°	40.00°	1.0/1.0/Ni/0.2	May-10-2022
NO.	Angle	d value	Intensity	Intensity %	NO.	Angle	d value	Intensity	Intensity %	NO.	Angle	d value	Intensity	Intensity %
1	8.431	10.479	154	5	14	21.775	4.078	115	3.8	27	32.692	2.737	173	5.7
2	10.543	8.384	499	16.4	15	22.631	3.926	192	6.3	28	33.671	2.66	298	9.8
3	11.811	7.487	1707	56	16	23.48	3.786	1798	59	29	35.605	2.519	103	3.4
4	12.777	6.923	551	18.1	17	24.882	3.576	591	19.4	30	35.997	2.493	84.6	2.8
5	13.228	6.688	360	11.8	18	25.207	3.53	1042	34.1	31	37.4	2.403	76.4	2.5
6	14.72	6.013	481	15.8	19	25.959	3.43	134	4.4	32	38.753	2.322	298	9.8
7	15.597	5.677	471	15.4	20	26.366	3.378	112	3.7	33
8	16.753	5.288	933	30.6	21	26.618	3.346	94.7	3.1	34
9	17.823	4.973	83.6	2.7	22	28.392	3.141	280	9.2	35
10	18.866	4.7	3051	100	23	29.569	3.019	221	7.2	36
11	19.707	4.501	1497	49.1	24	31.12	2.872	467	15.3	37
12	20.542	4.32	205	6.7	25	31.357	2.85	1339	43.9	38
13	21.137	4.2	321	10.5	26	31.855	2.807	297	9.7	39
