# Supplementary material for: Development of Abiraterone Acetate Nanocrystal Tablets to Enhance Oral Bioavailability: Formulation Optimization, Characterization, In Vitro Dissolution and Pharmacokinetic Evaluation
Source: Pharmaceutics. 2022 May 26;14(6):1134. doi: 10.3390/pharmaceutics14061134 (PMC9228621; doi:10.3390/pharmaceutics14061134)
Supplement: Supplementary file 1 [file pharmaceutics-14-01134-s001.zip › pharmaceutics-1721084-supplementary/Supplementary/XRD/N20220510-LJ-3-2.xls]

## Sheet: Created by PowDLL Converter
N20220510-LJ-3-2
3	11
3.02	6
3.04	8
3.06	7
3.08	12
3.1	14
3.12	8
3.14	11
3.16	4
3.18	11
3.2	8
3.22	13
3.24	11
3.26	4
3.28	5
3.3	11
3.32	11
3.34	10
3.36	12
3.38	9
3.4	6
3.42	15
3.44	9
3.46	5
3.48	9
3.5	5
3.52	8
3.54	12
3.56	10
3.58	8
3.6	8
3.62	9
3.64	9
3.66	6
3.68	12
3.7	11
3.72	9
3.74	8
3.76	10
3.78	9
3.8	4
3.82	9
3.84	8
3.86	12
3.88	13
3.9	13
3.92	12
3.94	16
3.96	9
3.98	6
4	6
4.02	8
4.04	12
4.06	12
4.08	10
4.1	11
4.12	11
4.14	10
4.16	12
4.18	9
4.2	9
4.22	9
4.24	10
4.26	13
4.28	8
4.3	7
4.32	12
4.34	11
4.36	11
4.38	14
4.4	10
4.42	12
4.44	10
4.46	10
4.48	10
4.5	13
4.52	14
4.54	14
4.56	7
4.58	8
4.6	4
4.62	10
4.64	7
4.66	8
4.68	5
4.7	11
4.72	12
4.74	8
4.76	7
4.78	13
4.8	11
4.82	11
4.84	12
4.86	14
4.88	16
4.9	9
4.92	14
4.94	8
4.96	9
4.98	14
5	14
5.02	11
5.04	10
5.06	9
5.08	16
5.1	12
5.12	8
5.14	10
5.16	8
5.18	13
5.2	7
5.22	12
5.24	16
5.26	18
5.28	20
5.3	14
5.32	14
5.34	21
5.36	15
5.38	13
5.4	6
5.42	14
5.44	11
5.46	11
5.48	12
5.5	10
5.52	11
5.54	12
5.56	7
5.58	9
5.6	13
5.62	13
5.64	7
5.66	11
5.68	12
5.7	8
5.72	10
5.74	12
5.76	6
5.78	14
5.8	5
5.82	9
5.84	8
5.86	10
5.88	13
5.9	5
5.92	13
5.94	17
5.96	16
5.98	9
6	17
6.02	13
6.04	15
6.06	8
6.08	12
6.1	12
6.12	9
6.14	8
6.16	9
6.18	10
6.2	15
6.22	16
6.24	14
6.26	8
6.28	12
6.3	15
6.32	4
6.34	14
6.36	17
6.38	11
6.4	16
6.42	12
6.44	7
6.46	4
6.48	12
6.5	12
6.52	12
6.54	10
6.56	9
6.58	9
6.6	13
6.62	4
6.64	17
6.66	13
6.68	10
6.7	7
6.72	16
6.74	10
6.76	13
6.78	15
6.8	11
6.82	5
6.84	6
6.86	10
6.88	16
6.9	14
6.92	13
6.94	14
6.96	8
6.98	11
7	10
7.02	16
7.04	11
7.06	9
7.08	11
7.1	11
7.12	7
7.14	8
7.16	14
7.18	14
7.2	13
7.22	14
7.24	14
7.26	11
7.28	12
7.3	13
7.32	3
7.34	10
7.36	12
7.38	10
7.4	7
7.42	16
7.44	16
7.46	16
7.48	12
7.5	13
7.52	17
7.54	19
7.56	15
7.58	11
7.6	10
7.62	11
7.64	9
7.66	17
7.68	10
7.7	9
7.72	10
7.74	9
7.76	8
7.78	12
7.8	16
7.82	15
7.84	10
7.86	14
7.88	9
7.9	14
7.92	9
7.94	6
7.96	15
7.98	12
8	20
8.02	13
8.04	13
8.06	10
8.08	8
8.1	13
8.12	16
8.14	11
8.16	17
8.18	14
8.2	15
8.22	15
8.24	14
8.26	19
8.28	18
8.3	24
8.32	17
8.34	24
8.36	24
8.38	31
8.4	33
8.42	40
8.44	57
8.46	65
8.48	37
8.5	21
8.52	5
8.54	9
8.56	15
8.58	13
8.6	10
8.62	20
8.64	11
8.66	13
8.68	9
8.7	11
8.72	16
8.74	10
8.76	14
8.78	12
8.8	11
8.82	8
8.84	9
8.86	9
8.88	6
8.9	8
8.92	7
8.94	10
8.96	8
8.98	7
9	10
9.02	11
9.04	13
9.06	8
9.08	8
9.1	18
9.12	9
9.14	10
9.16	12
9.18	10
9.2	9
9.22	8
9.24	11
9.26	10
9.28	9
9.3	9
9.32	12
9.34	9
9.36	7
9.38	12
9.4	12
9.42	6
9.44	9
9.46	5
9.48	9
9.5	12
9.52	10
9.54	11
9.56	8
9.58	9
9.6	14
9.62	13
9.64	9
9.66	8
9.68	5
9.7	10
9.72	7
9.74	11
9.76	11
9.78	13
9.8	7
9.82	9
9.84	10
9.86	10
9.88	11
9.9	19
9.92	8
9.94	11
9.96	18
9.98	13
10	12
10.02	9
10.04	4
10.06	9
10.08	14
10.1	13
10.12	12
10.14	17
10.16	12
10.18	14
10.2	18
10.22	20
10.24	22
10.26	17
10.28	22
10.3	25
10.32	26
10.34	22
10.36	30
10.38	20
10.4	29
10.42	42
10.44	40
10.46	45
10.48	58
10.5	98
10.52	118
10.54	167
10.56	165
10.58	152
10.6	109
10.62	79
10.64	28
10.66	22
10.68	32
10.7	30
10.72	16
10.74	13
10.76	18
10.78	12
10.8	18
10.82	16
10.84	14
10.86	5
10.88	12
10.9	13
10.92	12
10.94	12
10.96	15
10.98	11
11	10
11.02	22
11.04	18
11.06	7
11.08	13
11.1	17
11.12	12
11.14	5
11.16	13
11.18	7
11.2	7
11.22	9
11.24	11
11.26	13
11.28	16
11.3	16
11.32	14
11.34	16
11.36	16
11.38	16
11.4	15
11.42	21
11.44	18
11.46	15
11.48	21
11.5	25
11.52	25
11.54	26
11.56	29
11.58	30
11.6	40
11.62	41
11.64	58
11.66	58
11.68	74
11.7	61
11.72	62
11.74	113
11.76	193
11.78	306
11.8	582
11.82	720
11.84	610
11.86	349
11.88	136
11.9	70
11.92	51
11.94	49
11.96	61
11.98	67
12	76
12.02	73
12.04	37
12.06	33
12.08	23
12.1	26
12.12	14
12.14	6
12.16	14
12.18	26
12.2	11
12.22	12
12.24	15
12.26	15
12.28	14
12.3	18
12.32	13
12.34	18
12.36	19
12.38	12
12.4	20
12.42	17
12.44	16
12.46	13
12.48	15
12.5	17
12.52	25
12.54	23
12.56	18
12.58	16
12.6	19
12.62	13
12.64	16
12.66	16
12.68	23
12.7	40
12.72	71
12.74	118
12.76	164
12.78	215
12.8	173
12.82	109
12.84	48
12.86	31
12.88	26
12.9	20
12.92	26
12.94	26
12.96	29
12.98	39
13	43
13.02	48
13.04	57
13.06	55
13.08	47
13.1	35
13.12	37
13.14	26
13.16	55
13.18	75
13.2	98
13.22	98
13.24	108
13.26	91
13.28	74
13.3	71
13.32	47
13.34	28
13.36	16
13.38	17
13.4	11
13.42	17
13.44	16
13.46	19
13.48	31
13.5	24
13.52	18
13.54	20
13.56	12
13.58	19
13.6	13
13.62	20
13.64	25
13.66	13
13.68	13
13.7	13
13.72	4
13.74	14
13.76	19
13.78	24
13.8	18
13.82	14
13.84	22
13.86	14
13.88	16
13.9	20
13.92	16
13.94	13
13.96	13
13.98	16
14	16
14.02	14
14.04	11
14.06	14
14.08	18
14.1	10
14.12	16
14.14	16
14.16	16
14.18	13
14.2	12
14.22	24
14.24	15
14.26	26
14.28	19
14.3	10
14.32	23
14.34	16
14.36	24
14.38	26
14.4	22
14.42	28
14.44	27
14.46	26
14.48	38
14.5	36
14.52	43
14.54	51
14.56	38
14.58	39
14.6	63
14.62	54
14.64	68
14.66	80
14.68	125
14.7	151
14.72	174
14.74	147
14.76	97
14.78	67
14.8	48
14.82	18
14.84	21
14.86	19
14.88	28
14.9	17
14.92	20
14.94	20
14.96	33
14.98	19
15	23
15.02	17
15.04	33
15.06	30
15.08	21
15.1	22
15.12	31
15.14	15
15.16	42
15.18	26
15.2	22
15.22	13
15.24	18
15.26	19
15.28	21
15.3	11
15.32	17
15.34	24
15.36	20
15.38	21
15.4	19
15.42	19
15.44	20
15.46	23
15.48	32
15.5	38
15.52	56
15.54	84
15.56	142
15.58	156
15.6	141
15.62	144
15.64	94
15.66	49
15.68	32
15.7	33
15.72	27
15.74	30
15.76	35
15.78	41
15.8	19
15.82	22
15.84	15
15.86	14
15.88	17
15.9	14
15.92	26
15.94	16
15.96	15
15.98	16
16	13
16.02	18
16.04	25
16.06	15
16.08	16
16.1	13
16.12	16
16.14	22
16.16	17
16.18	21
16.2	19
16.22	19
16.24	15
16.26	22
16.28	11
16.3	18
16.32	17
16.34	18
16.36	20
16.38	25
16.4	22
16.42	14
16.44	23
16.46	19
16.48	17
16.5	21
16.52	20
16.54	16
16.56	20
16.58	20
16.6	21
16.62	20
16.64	34
16.66	49
16.68	90
16.7	136
16.72	233
16.74	298
16.76	325
16.78	246
16.8	202
16.82	135
16.84	57
16.86	50
16.88	35
16.9	29
16.92	27
16.94	28
16.96	26
16.98	23
17	21
17.02	20
17.04	31
17.06	25
17.08	18
17.1	11
17.12	24
17.14	15
17.16	12
17.18	15
17.2	13
17.22	14
17.24	17
17.26	11
17.28	11
17.3	17
17.32	9
17.34	16
17.36	17
17.38	15
17.4	14
17.42	17
17.44	9
17.46	4
17.48	14
17.5	15
17.52	13
17.54	15
17.56	9
17.58	13
17.6	14
17.62	8
17.64	12
17.66	13
17.68	15
17.7	12
17.72	6
17.74	10
17.76	18
17.78	21
17.8	28
17.82	24
17.84	34
17.86	14
17.88	16
17.9	21
17.92	14
17.94	16
17.96	10
17.98	13
18	12
18.02	10
18.04	14
18.06	22
18.08	17
18.1	18
18.12	20
18.14	14
18.16	23
18.18	26
18.2	24
18.22	17
18.24	18
18.26	19
18.28	24
18.3	31
18.32	29
18.34	25
18.36	20
18.38	27
18.4	29
18.42	22
18.44	22
18.46	26
18.48	27
18.5	40
18.52	35
18.54	47
18.56	38
18.58	42
18.6	64
18.62	82
18.64	64
18.66	60
18.68	92
18.7	105
18.72	122
18.74	127
18.76	129
18.78	213
18.8	288
18.82	560
18.84	979
18.86	1152
18.88	913
18.9	743
18.92	462
18.94	232
18.96	93
18.98	65
19	48
19.02	36
19.04	52
19.06	49
19.08	43
19.1	34
19.12	26
19.14	40
19.16	27
19.18	33
19.2	36
19.22	38
19.24	25
19.26	26
19.28	22
19.3	20
19.32	18
19.34	20
19.36	17
19.38	17
19.4	22
19.42	18
19.44	23
19.46	25
19.48	39
19.5	52
19.52	41
19.54	49
19.56	56
19.58	49
19.6	68
19.62	107
19.64	208
19.66	269
19.68	343
19.7	448
19.72	506
19.74	412
19.76	304
19.78	218
19.8	151
19.82	63
19.84	60
19.86	34
19.88	34
19.9	38
19.92	32
19.94	31
19.96	18
19.98	26
20	17
20.02	27
20.04	18
20.06	18
20.08	16
20.1	17
20.12	9
20.14	19
20.16	24
20.18	24
20.2	20
20.22	28
20.24	23
20.26	29
20.28	25
20.3	27
20.32	30
20.34	34
20.36	41
20.38	42
20.4	52
20.42	45
20.44	48
20.46	44
20.48	43
20.5	38
20.52	44
20.54	77
20.56	86
20.58	62
20.6	40
20.62	45
20.64	34
20.66	16
20.68	15
20.7	24
20.72	17
20.74	12
20.76	18
20.78	20
20.8	19
20.82	20
20.84	25
20.86	21
20.88	32
20.9	42
20.92	34
20.94	32
20.96	33
20.98	35
21	39
21.02	47
21.04	59
21.06	99
21.08	66
21.1	103
21.12	100
21.14	97
21.16	88
21.18	72
21.2	68
21.22	68
21.24	56
21.26	53
21.28	51
21.3	35
21.32	24
21.34	19
21.36	25
21.38	12
21.4	12
21.42	13
21.44	18
21.46	20
21.48	8
21.5	30
21.52	20
21.54	24
21.56	22
21.58	23
21.6	19
21.62	16
21.64	26
21.66	19
21.68	21
21.7	20
21.72	25
21.74	27
21.76	37
21.78	36
21.8	40
21.82	31
21.84	21
21.86	24
21.88	14
21.9	13
21.92	19
21.94	19
21.96	7
21.98	15
22	13
22.02	15
22.04	16
22.06	10
22.08	11
22.1	11
22.12	16
22.14	17
22.16	9
22.18	11
22.2	13
22.22	17
22.24	14
22.26	19
22.28	14
22.3	15
22.32	11
22.34	18
22.36	13
22.38	17
22.4	23
22.42	17
22.44	25
22.46	20
22.48	23
22.5	25
22.52	24
22.54	25
22.56	32
22.58	46
22.6	72
22.62	58
22.64	59
22.66	45
22.68	42
22.7	40
22.72	44
22.74	33
22.76	19
22.78	24
22.8	23
22.82	21
22.84	24
22.86	22
22.88	15
22.9	10
22.92	18
22.94	16
22.96	17
22.98	14
23	17
23.02	20
23.04	20
23.06	20
23.08	13
23.1	15
23.12	44
23.14	41
23.16	45
23.18	63
23.2	66
23.22	83
23.24	75
23.26	99
23.28	104
23.3	98
23.32	108
23.34	141
23.36	151
23.38	154
23.4	202
23.42	279
23.44	381
23.46	515
23.48	544
23.5	559
23.52	511
23.54	421
23.56	273
23.58	212
23.6	137
23.62	84
23.64	77
23.66	56
23.68	38
23.7	46
23.72	26
23.74	29
23.76	23
23.78	20
23.8	19
23.82	18
23.84	18
23.86	21
23.88	17
23.9	15
23.92	17
23.94	16
23.96	11
23.98	16
24	19
24.02	18
24.04	16
24.06	17
24.08	18
24.1	22
24.12	24
24.14	20
24.16	17
24.18	16
24.2	11
24.22	12
24.24	12
24.26	19
24.28	19
24.3	18
24.32	18
24.34	19
24.36	14
24.38	19
24.4	13
24.42	16
24.44	17
24.46	16
24.48	13
24.5	11
24.52	11
24.54	18
24.56	10
24.58	22
24.6	11
24.62	16
24.64	24
24.66	22
24.68	25
24.7	22
24.72	35
24.74	24
24.76	36
24.78	45
24.8	56
24.82	72
24.84	145
24.86	334
24.88	174
24.9	96
24.92	184
24.94	109
24.96	61
24.98	29
25	32
25.02	29
25.04	20
25.06	28
25.08	31
25.1	24
25.12	34
25.14	84
25.16	227
25.18	379
25.2	352
25.22	309
25.24	220
25.26	225
25.28	154
25.3	88
25.32	61
25.34	29
25.36	30
25.38	28
25.4	24
25.42	15
25.44	15
25.46	11
25.48	16
25.5	7
25.52	15
25.54	14
25.56	19
25.58	6
25.6	23
25.62	15
25.64	16
25.66	17
25.68	25
25.7	28
25.72	27
25.74	20
25.76	25
25.78	28
25.8	26
25.82	22
25.84	26
25.86	22
25.88	28
25.9	36
25.92	46
25.94	40
25.96	46
25.98	32
26	34
26.02	25
26.04	29
26.06	28
26.08	18
26.1	15
26.12	10
26.14	21
26.16	23
26.18	13
26.2	12
26.22	15
26.24	18
26.26	18
26.28	23
26.3	24
26.32	33
26.34	37
26.36	32
26.38	22
26.4	35
26.42	38
26.44	17
26.46	13
26.48	22
26.5	19
26.52	11
26.54	21
26.56	19
26.58	17
26.6	27
26.62	31
26.64	31
26.66	25
26.68	23
26.7	23
26.72	16
26.74	9
26.76	17
26.78	16
26.8	12
26.82	14
26.84	13
26.86	14
26.88	16
26.9	11
26.92	12
26.94	15
26.96	12
26.98	9
27	14
27.02	14
27.04	12
27.06	8
27.08	14
27.1	14
27.12	10
27.14	5
27.16	10
27.18	11
27.2	14
27.22	13
27.24	13
27.26	8
27.28	11
27.3	14
27.32	6
27.34	11
27.36	17
27.38	11
27.4	17
27.42	17
27.44	12
27.46	16
27.48	11
27.5	7
27.52	9
27.54	13
27.56	15
27.58	8
27.6	10
27.62	7
27.64	10
27.66	10
27.68	12
27.7	10
27.72	6
27.74	8
27.76	11
27.78	4
27.8	13
27.82	11
27.84	9
27.86	5
27.88	13
27.9	11
27.92	5
27.94	16
27.96	13
27.98	13
28	9
28.02	17
28.04	17
28.06	14
28.08	22
28.1	19
28.12	24
28.14	27
28.16	22
28.18	29
28.2	25
28.22	37
28.24	47
28.26	31
28.28	35
28.3	36
28.32	63
28.34	87
28.36	88
28.38	72
28.4	85
28.42	76
28.44	63
28.46	64
28.48	37
28.5	30
28.52	25
28.54	17
28.56	21
28.58	11
28.6	11
28.62	8
28.64	10
28.66	12
28.68	13
28.7	12
28.72	10
28.74	12
28.76	15
28.78	11
28.8	11
28.82	8
28.84	11
28.86	9
28.88	14
28.9	12
28.92	10
28.94	8
28.96	4
28.98	14
29	9
29.02	5
29.04	8
29.06	11
29.08	8
29.1	12
29.12	13
29.14	13
29.16	13
29.18	14
29.2	16
29.22	14
29.24	17
29.26	12
29.28	18
29.3	21
29.32	24
29.34	24
29.36	27
29.38	43
29.4	30
29.42	45
29.44	24
29.46	34
29.48	47
29.5	44
29.52	61
29.54	71
29.56	70
29.58	61
29.6	55
29.62	50
29.64	51
29.66	28
29.68	29
29.7	27
29.72	19
29.74	9
29.76	13
29.78	10
29.8	8
29.82	16
29.84	10
29.86	13
29.88	6
29.9	9
29.92	12
29.94	8
29.96	13
29.98	7
30	11
30.02	17
30.04	14
30.06	10
30.08	9
30.1	11
30.12	7
30.14	9
30.16	8
30.18	13
30.2	10
30.22	12
30.24	18
30.26	14
30.28	11
30.3	12
30.32	9
30.34	14
30.36	9
30.38	11
30.4	12
30.42	13
30.44	14
30.46	10
30.48	8
30.5	14
30.52	18
30.54	13
30.56	20
30.58	12
30.6	14
30.62	19
30.64	9
30.66	8
30.68	14
30.7	10
30.72	14
30.74	14
30.76	15
30.78	11
30.8	11
30.82	10
30.84	20
30.86	17
30.88	17
30.9	22
30.92	14
30.94	22
30.96	28
30.98	20
31	27
31.02	29
31.04	35
31.06	63
31.08	80
31.1	100
31.12	122
31.14	139
31.16	165
31.18	133
31.2	105
31.22	87
31.24	93
31.26	97
31.28	130
31.3	311
31.32	416
31.34	424
31.36	342
31.38	336
31.4	290
31.42	258
31.44	152
31.46	116
31.48	85
31.5	57
31.52	53
31.54	34
31.56	30
31.58	33
31.6	29
31.62	23
31.64	21
31.66	19
31.68	21
31.7	21
31.72	32
31.74	46
31.76	50
31.78	76
31.8	84
31.82	88
31.84	102
31.86	94
31.88	70
31.9	66
31.92	83
31.94	82
31.96	75
31.98	56
32	61
32.02	50
32.04	38
32.06	35
32.08	23
32.1	20
32.12	9
32.14	18
32.16	18
32.18	17
32.2	21
32.22	12
32.24	15
32.26	18
32.28	14
32.3	21
32.32	14
32.34	28
32.36	25
32.38	15
32.4	11
32.42	22
32.44	13
32.46	15
32.48	17
32.5	15
32.52	9
32.54	14
32.56	18
32.58	25
32.6	27
32.62	38
32.64	47
32.66	42
32.68	61
32.7	41
32.72	66
32.74	27
32.76	44
32.78	26
32.8	19
32.82	23
32.84	13
32.86	17
32.88	13
32.9	11
32.92	17
32.94	14
32.96	11
32.98	11
33	6
33.02	11
33.04	18
33.06	15
33.08	19
33.1	10
33.12	5
33.14	11
33.16	13
33.18	14
33.2	20
33.22	17
33.24	18
33.26	20
33.28	20
33.3	14
33.32	35
33.34	30
33.36	36
33.38	23
33.4	31
33.42	33
33.44	41
33.46	33
33.48	37
33.5	39
33.52	56
33.54	38
33.56	45
33.58	63
33.6	72
33.62	66
33.64	76
33.66	110
33.68	88
33.7	84
33.72	72
33.74	58
33.76	47
33.78	38
33.8	34
33.82	26
33.84	13
33.86	16
33.88	23
33.9	15
33.92	11
33.94	20
33.96	12
33.98	13
34	11
34.02	11
34.04	8
34.06	10
34.08	10
34.1	8
34.12	10
34.14	16
34.16	16
34.18	10
34.2	16
34.22	14
34.24	14
34.26	18
34.28	13
34.3	18
34.32	12
34.34	15
34.36	12
34.38	9
34.4	12
34.42	15
34.44	16
34.46	9
34.48	6
34.5	11
34.52	16
34.54	12
34.56	10
34.58	13
34.6	11
34.62	19
34.64	13
34.66	13
34.68	10
34.7	11
34.72	10
34.74	4
34.76	11
34.78	10
34.8	18
34.82	10
34.84	6
34.86	18
34.88	8
34.9	10
34.92	7
34.94	15
34.96	14
34.98	11
35	6
35.02	9
35.04	10
35.06	13
35.08	14
35.1	7
35.12	13
35.14	10
35.16	15
35.18	21
35.2	20
35.22	19
35.24	11
35.26	15
35.28	16
35.3	11
35.32	14
35.34	14
35.36	13
35.38	12
35.4	9
35.42	7
35.44	10
35.46	7
35.48	13
35.5	22
35.52	33
35.54	29
35.56	35
35.58	33
35.6	21
35.62	23
35.64	29
35.66	30
35.68	25
35.7	38
35.72	25
35.74	26
35.76	25
35.78	28
35.8	17
35.82	21
35.84	16
35.86	15
35.88	18
35.9	25
35.92	22
35.94	21
35.96	18
35.98	28
36	24
36.02	25
36.04	23
36.06	18
36.08	17
36.1	13
36.12	17
36.14	6
36.16	7
36.18	8
36.2	11
36.22	9
36.24	13
36.26	8
36.28	14
36.3	11
36.32	12
36.34	11
36.36	8
36.38	8
36.4	10
36.42	13
36.44	10
36.46	14
36.48	8
36.5	12
36.52	15
36.54	8
36.56	13
36.58	10
36.6	11
36.62	15
36.64	9
36.66	13
36.68	13
36.7	7
36.72	10
36.74	18
36.76	12
36.78	12
36.8	11
36.82	8
36.84	10
36.86	6
36.88	6
36.9	3
36.92	8
36.94	9
36.96	9
36.98	6
37	8
37.02	11
37.04	10
37.06	8
37.08	9
37.1	9
37.12	3
37.14	6
37.16	7
37.18	9
37.2	9
37.22	17
37.24	16
37.26	15
37.28	24
37.3	11
37.32	27
37.34	19
37.36	22
37.38	16
37.4	30
37.42	25
37.44	26
37.46	15
37.48	19
37.5	19
37.52	14
37.54	18
37.56	15
37.58	9
37.6	10
37.62	12
37.64	8
37.66	8
37.68	10
37.7	11
37.72	10
37.74	8
37.76	12
37.78	15
37.8	8
37.82	14
37.84	12
37.86	11
37.88	8
37.9	9
37.92	9
37.94	8
37.96	7
37.98	11
38	11
38.02	16
38.04	6
38.06	13
38.08	9
38.1	10
38.12	9
38.14	11
38.16	19
38.18	11
38.2	14
38.22	8
38.24	8
38.26	18
38.28	18
38.3	13
38.32	16
38.34	12
38.36	27
38.38	24
38.4	21
38.42	22
38.44	24
38.46	19
38.48	25
38.5	39
38.52	35
38.54	43
38.56	34
38.58	56
38.6	45
38.62	43
38.64	56
38.66	77
38.68	69
38.7	93
38.72	81
38.74	80
38.76	80
38.78	101
38.8	96
38.82	68
38.84	36
38.86	48
38.88	61
38.9	47
38.92	37
38.94	18
38.96	27
38.98	15
39	25
39.02	25
39.04	15
39.06	13
39.08	10
39.1	19
39.12	8
39.14	14
39.16	10
39.18	11
39.2	11
39.22	9
39.24	6
39.26	9
39.28	6
39.3	9
39.32	5
39.34	7
39.36	8
39.38	6
39.4	12
39.42	8
39.44	10
39.46	7
39.48	10
39.5	6
39.52	4
39.54	8
39.56	16
39.58	9
39.6	9
39.62	9
39.64	10
39.66	11
39.68	10
39.7	15
39.72	17
39.74	13
39.76	15
39.78	21
39.8	30
39.82	56
39.84	58
39.86	88
39.88	73
39.9	65
39.92	59
39.94	91
39.96	135
39.98	190
40	210
